# Supplementary material for: Major sex differences in allele frequencies for X chromosomal variants in both the 1000 Genomes Project and gnomAD
Source: PLoS Genet. 2022 May 31;18(5):e1010231. doi: 10.1371/journal.pgen.1010231 (PMC9187127; doi:10.1371/journal.pgen.1010231)
Supplement: S1 Data — For each of the four regions (NPR, PAR1, PAR2, and PAR3) of the X chromosome and for each of the three autosomes analyzed (chromosomes 1, 7 and 22), two SNPs with the smallest sdMAF p-values in the 1000 Genomes Project population-combined sample were selected. SNPs are ordered based on GRCh37 position. For each SNP, there are 18 rows, showing the genotype counts and other information for female (F), male (M) and sex-combined (Both) sub-samples for the sex- and population-combined sample (ALL), and the EAS, EUR, AFR, AMR, and SAS super-populations. Thus, there are 18*6 = 108 rows for the six autosomal SNPs, followed by 18*8 = 144 rows for the eight X chromosomal SNPs. Column A: row index 1–252. Column B = SNP: rs name or. if not available from GRCh37. Column C = CHR: 1, 7, 22, or X. Column D = POS: GRCh37 base pair position. Column E = REGION: NA for an autosomal SNP, and NPR, PAR1, PAR2, or PAR3; SNPs are ordered based on GRCh37 position. Column F = A1: the A1 allele defined by PLINK; may not be the minor allele in the sex- and population-pooled ALL sample. Column G = A2: the A2 allele. Column H = Superpopulation: ALL (the sex- and population-combined sample) and the EAS, EUR, AFR, AMR, and SAS super-populations. Column I = Sex: Both (sex-combined), F (female) or M (male). Column J = A1A1 count: genotype count of homozygous A1A1; 0 means zero counts; NA means not applicable for certain cells. For a NPR or PAR3 SNP, the M counts of A1A2 are NA as a result of no heterozygous males, and the sex-combined Both counts of A1A1 and A2A2 are also NA due to the X-inactivation uncertainty. Column K = A1A2 count: genotype count of heterozygous A1A2; Column L = A2A2 count: genotype count of homozygous A2A2. Column M = A1 count: allele count of allele A1; for a SNP in NPR and PAR3 each male only contributes a single allele count. Column N = A2 count: allele count of allele A2; for a SNP in NPR and PAR3 each male only contributes a single allele count. Column O = AF of A1: allele [file pgen.1010231.s036.xls]

## Sheet: combined_extmSNP
	SNP	CHR	POS	REGION	A1	A2	Superpopulation	SEX	A1A1 count	A1A2 count	A2A2 count	A1 count	A2 count	AF of A1	AF of A2	MA	HWD.delta	HWE.p	sdMAF	sdMAF.p	HWExact.p
1	rs10803097	1	243050350	NA	C	T	ALL	F	582	495	194	1659	883	0.652636	0.347364	NA	NA	NA	NA	NA	NA
2	rs10803097	1	243050350	NA	C	T	ALL	M	233	807	193	1273	1193	0.516221	0.483779	NA	NA	NA	NA	NA	NA
3	rs10803097	1	243050350	NA	C	T	ALL	Both	815	1302	387	2932	2076	0.585463	0.414537	A2	NA	NA	-0.136415	2.14772e-25	NA
4	rs10803097	1	243050350	NA	C	T	EAS	F	90	126	44	306	214	0.588462	0.411538	NA	-0.000133136	0.992927	NA	NA	1
5	rs10803097	1	243050350	NA	C	T	EAS	M	5	193	46	203	285	0.415984	0.584016	NA	-0.152551	1.03383e-22	NA	NA	1.97e-25
6	rs10803097	1	243050350	NA	C	T	EAS	Both	95	319	90	509	499	0.50496	0.49504	NA	-0.0664929	2.34892e-09	-0.172478	1.36525e-11	3.31e-09
7	rs10803097	1	243050350	NA	C	T	EUR	F	56	125	82	237	289	0.45057	0.54943	NA	0.00991412	0.516036	NA	NA	0.534043
8	rs10803097	1	243050350	NA	C	T	EUR	M	3	163	74	169	311	0.352083	0.647917	NA	-0.111463	3.74499e-14	NA	NA	2.99e-16
9	rs10803097	1	243050350	NA	C	T	EUR	Both	59	288	156	406	600	0.403579	0.596421	NA	-0.0455794	2.16755e-05	-0.098487	0.000273828	2.85e-05
10	rs10803097	1	243050350	NA	C	T	AFR	F	273	66	3	612	72	0.894737	0.105263	NA	-0.0023084	0.650357	NA	NA	1
11	rs10803097	1	243050350	NA	C	T	AFR	M	135	179	5	449	189	0.703762	0.296238	NA	-0.0720831	6.60139e-10	NA	NA	2.7e-11
12	rs10803097	1	243050350	NA	C	T	AFR	Both	408	245	8	1061	261	0.802572	0.197428	NA	-0.026875	1.29647e-05	-0.190975	1.37155e-24	3.64e-06
13	rs10803097	1	243050350	NA	C	T	AMR	F	73	83	21	229	125	0.646893	0.353107	NA	-0.00604073	0.724963	NA	NA	0.869216
14	rs10803097	1	243050350	NA	C	T	AMR	M	17	132	21	166	174	0.488235	0.511765	NA	-0.138374	5.17256e-13	NA	NA	3.89e-13
15	rs10803097	1	243050350	NA	C	T	AMR	Both	90	215	42	395	299	0.569164	0.430836	NA	-0.064582	9.29573e-07	-0.158657	2.881e-07	1.25e-06
16	rs10803097	1	243050350	NA	C	T	SAS	F	90	95	44	275	183	0.600437	0.399563	NA	0.0324889	0.0404354	NA	NA	0.039775
17	rs10803097	1	243050350	NA	C	T	SAS	M	73	140	47	286	234	0.55	0.45	NA	-0.0217308	0.156849	NA	NA	0.170622
18	rs10803097	1	243050350	NA	C	T	SAS	Both	163	235	91	561	417	0.57362	0.42638	NA	0.00429385	0.697852	-0.0504367	0.115867	0.711771
19	rs1819043	1	202432002	NA	A	G	ALL	F	386	516	369	1288	1254	0.506688	0.493312	NA	NA	NA	NA	NA	NA
20	rs1819043	1	202432002	NA	A	G	ALL	M	149	718	366	1016	1450	0.412003	0.587997	NA	NA	NA	NA	NA	NA
21	rs1819043	1	202432002	NA	A	G	ALL	Both	535	1234	735	2304	2704	0.460064	0.539936	A1	NA	NA	0.0946844	1.22884e-11	NA
22	rs1819043	1	202432002	NA	A	G	EAS	F	22	95	143	139	381	0.267308	0.732692	NA	0.013162	0.278536	NA	NA	0.270569
23	rs1819043	1	202432002	NA	A	G	EAS	M	1	116	127	118	370	0.241803	0.758197	NA	-0.0543705	3.61305e-06	NA	NA	3.1e-07
24	rs1819043	1	202432002	NA	A	G	EAS	Both	23	211	270	257	751	0.25496	0.74504	NA	-0.0193698	0.022066	0.0255044	0.323099	0.025575
25	rs1819043	1	202432002	NA	A	G	EUR	F	65	141	57	271	255	0.515209	0.484791	NA	-0.0182922	0.234954	NA	NA	0.26754
26	rs1819043	1	202432002	NA	A	G	EUR	M	3	178	59	184	296	0.383333	0.616667	NA	-0.134444	1.24119e-18	NA	NA	1.86e-21
27	rs1819043	1	202432002	NA	A	G	EUR	Both	68	319	116	455	551	0.452286	0.547714	NA	-0.069374	3.36872e-10	0.131876	2.43207e-07	4.03e-10
28	rs1819043	1	202432002	NA	A	G	AFR	F	229	104	9	562	122	0.821637	0.178363	NA	-0.00549742	0.487854	NA	NA	0.582311
29	rs1819043	1	202432002	NA	A	G	AFR	M	110	191	18	411	227	0.644201	0.355799	NA	-0.0701669	4.56029e-08	NA	NA	2.61e-08
30	rs1819043	1	202432002	NA	A	G	AFR	Both	339	295	27	973	349	0.736006	0.263994	NA	-0.0288456	0.000135167	0.177437	9.26451e-17	0.000128
31	rs1819043	1	202432002	NA	A	G	AMR	F	35	78	64	148	206	0.418079	0.581921	NA	0.02295	0.209476	NA	NA	0.21777
32	rs1819043	1	202432002	NA	A	G	AMR	M	5	99	66	109	231	0.320588	0.679412	NA	-0.0733651	1.12466e-05	NA	NA	6.76e-06
33	rs1819043	1	202432002	NA	A	G	AMR	Both	40	177	130	257	437	0.370317	0.629683	NA	-0.0218609	0.080746	0.0974909	0.00448641	0.106528
34	rs1819043	1	202432002	NA	A	G	SAS	F	35	98	96	168	290	0.366812	0.633188	NA	0.0182872	0.233463	NA	NA	0.254911
35	rs1819043	1	202432002	NA	A	G	SAS	M	30	134	96	194	326	0.373077	0.626923	NA	-0.0238018	0.100817	NA	NA	0.113278
36	rs1819043	1	202432002	NA	A	G	SAS	Both	65	232	192	362	616	0.370143	0.629857	NA	-0.00408162	0.698648	-0.0062647	0.839026	0.77109
37	rs78984847	7	72053830	NA	C	T	ALL	F	538	720	13	1796	746	0.70653	0.29347	NA	NA	NA	NA	NA	NA
38	rs78984847	7	72053830	NA	C	T	ALL	M	742	478	13	1962	504	0.79562	0.20438	NA	NA	NA	NA	NA	NA
39	rs78984847	7	72053830	NA	C	T	ALL	Both	1280	1198	26	3758	1250	0.750399	0.249601	A2	NA	NA	0.0890901	3.47398e-18	NA
40	rs78984847	7	72053830	NA	C	T	EAS	F	107	146	7	360	160	0.692308	0.307692	NA	-0.0677515	2.92073e-07	NA	NA	8.44e-08
41	rs78984847	7	72053830	NA	C	T	EAS	M	145	94	5	384	104	0.786885	0.213115	NA	-0.0249261	0.0202439	NA	NA	0.021629
42	rs78984847	7	72053830	NA	C	T	EAS	Both	252	240	12	744	264	0.738095	0.261905	NA	-0.0447846	1.98205e-07	0.0945776	7.6612e-05	3.88e-08
43	rs78984847	7	72053830	NA	C	T	EUR	F	100	162	1	362	164	0.688213	0.311787	NA	-0.0934089	1.66883e-12	NA	NA	2.46e-15
44	rs78984847	7	72053830	NA	C	T	EUR	M	134	102	4	370	110	0.770833	0.229167	NA	-0.0358507	0.00166619	NA	NA	0.001547
45	rs78984847	7	72053830	NA	C	T	EUR	Both	234	264	5	732	274	0.727634	0.272366	NA	-0.0642428	3.59123e-13	0.0826204	0.000305759	7.03e-16
46	rs78984847	7	72053830	NA	C	T	AFR	F	165	177	0	507	177	0.741228	0.258772	NA	-0.0669629	1.0735e-10	NA	NA	5.15e-14
47	rs78984847	7	72053830	NA	C	T	AFR	M	206	113	0	525	113	0.822884	0.177116	NA	-0.0313701	0.000120909	NA	NA	9.09e-06
48	rs78984847	7	72053830	NA	C	T	AFR	Both	371	290	0	1032	290	0.780635	0.219365	NA	-0.0481208	5.02258e-13	0.0816559	1.76314e-05	2.65e-18
49	rs78984847	7	72053830	NA	C	T	AMR	F	71	101	5	243	111	0.686441	0.313559	NA	-0.0700709	1.48345e-05	NA	NA	8.33e-06
50	rs78984847	7	72053830	NA	C	T	AMR	M	90	79	1	259	81	0.761765	0.238235	NA	-0.0508737	0.000257153	NA	NA	8.58e-05
51	rs78984847	7	72053830	NA	C	T	AMR	Both	161	180	6	502	192	0.723343	0.276657	NA	-0.0592481	3.48594e-08	0.075324	0.00752241	3.28e-09
52	rs78984847	7	72053830	NA	C	T	SAS	F	95	134	0	324	134	0.707424	0.292576	NA	-0.085601	3.88437e-10	NA	NA	8.07e-13
53	rs78984847	7	72053830	NA	C	T	SAS	M	167	90	3	424	96	0.815385	0.184615	NA	-0.0225444	0.0157406	NA	NA	0.013648
54	rs78984847	7	72053830	NA	C	T	SAS	Both	262	224	3	748	230	0.764826	0.235174	NA	-0.0491718	1.49125e-09	0.107961	1.79478e-06	1.01e-11
55	rs6968828	7	27223563	NA	G	T	ALL	F	330	592	349	1252	1290	0.492526	0.507474	NA	NA	NA	NA	NA	NA
56	rs6968828	7	27223563	NA	G	T	ALL	M	222	633	378	1077	1389	0.43674	0.56326	NA	NA	NA	NA	NA	NA
57	rs6968828	7	27223563	NA	G	T	ALL	Both	552	1225	727	2329	2679	0.465056	0.534944	A1	NA	NA	0.0557859	8.14222e-05	NA
58	rs6968828	7	27223563	NA	G	T	EAS	F	74	118	68	266	254	0.511538	0.488462	NA	0.0229438	0.138708	NA	NA	0.137928
59	rs6968828	7	27223563	NA	G	T	EAS	M	48	114	82	210	278	0.430328	0.569672	NA	0.0115392	0.462174	NA	NA	0.513519
60	rs6968828	7	27223563	NA	G	T	EAS	Both	122	232	150	476	532	0.472222	0.527778	NA	0.0190697	0.0858416	0.0812106	0.0122292	0.089622
61	rs6968828	7	27223563	NA	G	T	EUR	F	58	117	88	233	293	0.442966	0.557034	NA	0.0243136	0.110044	NA	NA	0.106261
62	rs6968828	7	27223563	NA	G	T	EUR	M	37	124	79	198	282	0.4125	0.5875	NA	-0.0159896	0.306714	NA	NA	0.352158
63	rs6968828	7	27223563	NA	G	T	EUR	Both	95	241	167	431	575	0.428429	0.571571	NA	0.00531503	0.626408	0.0304658	0.332152	0.649041
64	rs6968828	7	27223563	NA	G	T	AFR	F	113	163	66	389	295	0.568713	0.431287	NA	0.00697437	0.598995	NA	NA	0.583451
65	rs6968828	7	27223563	NA	G	T	AFR	M	77	168	74	322	316	0.504702	0.495298	NA	-0.013345	0.340346	NA	NA	0.371579
66	rs6968828	7	27223563	NA	G	T	AFR	Both	190	331	140	711	611	0.537821	0.462179	NA	-0.00180868	0.851602	0.0640113	0.0185928	0.875906
67	rs6968828	7	27223563	NA	G	T	AMR	F	42	77	58	161	193	0.454802	0.545198	NA	0.030443	0.102381	NA	NA	0.098306
68	rs6968828	7	27223563	NA	G	T	AMR	M	29	93	48	151	189	0.444118	0.555882	NA	-0.0266522	0.159251	NA	NA	0.213356
69	rs6968828	7	27223563	NA	G	T	AMR	Both	71	170	106	312	382	0.449568	0.550432	NA	0.00249981	0.850736	0.0106846	0.777839	0.913581
70	rs6968828	7	27223563	NA	G	T	SAS	F	43	117	69	203	255	0.443231	0.556769	NA	-0.00868118	0.594489	NA	NA	0.687903
71	rs6968828	7	27223563	NA	G	T	SAS	M	31	134	95	196	324	0.376923	0.623077	NA	-0.0228402	0.116842	NA	NA	0.146179
72	rs6968828	7	27223563	NA	G	T	SAS	Both	74	251	164	399	579	0.407975	0.592025	NA	-0.0151147	0.166412	0.0663084	0.0294674	0.190101
73	rs9610713	22	37728491	NA	T	C	ALL	F	363	590	318	1316	1226	0.517703	0.482297	NA	NA	NA	NA	NA	NA
74	rs9610713	22	37728491	NA	T	C	ALL	M	410	591	232	1411	1055	0.572182	0.427818	NA	NA	NA	NA	NA	NA
75	rs9610713	22	37728491	NA	T	C	ALL	Both	773	1181	550	2727	2281	0.544529	0.455471	A2	NA	NA	0.0544791	0.000149897	NA
76	rs9610713	22	37728491	NA	T	C	EAS	F	60	111	89	231	289	0.444231	0.555769	NA	0.0334283	0.0290197	NA	NA	0.032548
77	rs9610713	22	37728491	NA	T	C	EAS	M	68	132	44	268	220	0.54918	0.45082	NA	-0.0229105	0.148323	NA	NA	0.195488
78	rs9610713	22	37728491	NA	T	C	EAS	Both	128	243	133	499	509	0.49504	0.50496	NA	0.00890397	0.423912	0.10495	0.000901187	0.423534
79	rs9610713	22	37728491	NA	T	C	EUR	F	88	112	63	288	238	0.547529	0.452471	NA	0.0348133	0.0226731	NA	NA	0.024967
80	rs9610713	22	37728491	NA	T	C	EUR	M	78	117	45	273	207	0.56875	0.43125	NA	0.00152344	0.923343	NA	NA	1
81	rs9610713	22	37728491	NA	T	C	EUR	Both	166	229	108	561	445	0.557654	0.442346	NA	0.0190418	0.0834032	0.0212215	0.512794	0.086129
82	rs9610713	22	37728491	NA	T	C	AFR	F	82	170	90	334	350	0.488304	0.511696	NA	0.00132519	0.921867	NA	NA	0.914146
83	rs9610713	22	37728491	NA	T	C	AFR	M	92	168	59	352	286	0.551724	0.448276	NA	-0.0159983	0.247961	NA	NA	0.307949
84	rs9610713	22	37728491	NA	T	C	AFR	Both	174	338	149	686	636	0.518911	0.481089	NA	-0.00603084	0.534535	0.06342	0.0188959	0.585515
85	rs9610713	22	37728491	NA	T	C	AMR	F	85	79	13	249	105	0.70339	0.29661	NA	-0.0145313	0.354117	NA	NA	0.470504
86	rs9610713	22	37728491	NA	T	C	AMR	M	110	45	15	265	75	0.779412	0.220588	NA	0.0395761	0.00268836	NA	NA	0.003666
87	rs9610713	22	37728491	NA	T	C	AMR	Both	195	124	28	514	180	0.740634	0.259366	NA	0.0134209	0.193101	0.0760219	0.0262726	0.208058
88	rs9610713	22	37728491	NA	T	C	SAS	F	48	118	63	214	244	0.467249	0.532751	NA	-0.00871456	0.596269	NA	NA	0.69043
89	rs9610713	22	37728491	NA	T	C	SAS	M	62	129	69	253	267	0.486538	0.513462	NA	0.00174186	0.910484	NA	NA	0.90169
90	rs9610713	22	37728491	NA	T	C	SAS	Both	110	247	132	467	511	0.477505	0.522495	NA	-0.00306226	0.786071	0.0192896	0.543527	0.856158
91	rs9607270	22	35912547	NA	G	A	ALL	F	295	627	349	1217	1325	0.478757	0.521243	NA	NA	NA	NA	NA	NA
92	rs9607270	22	35912547	NA	G	A	ALL	M	353	604	276	1310	1156	0.531225	0.468775	NA	NA	NA	NA	NA	NA
93	rs9607270	22	35912547	NA	G	A	ALL	Both	648	1231	625	2527	2481	0.504593	0.495407	A2	NA	NA	0.0524678	0.000222444	NA
94	rs9607270	22	35912547	NA	G	A	EAS	F	82	121	57	285	235	0.548077	0.451923	NA	0.0149963	0.328936	NA	NA	0.319487
95	rs9607270	22	35912547	NA	G	A	EAS	M	71	122	51	264	224	0.540984	0.459016	NA	-0.00167966	0.915854	NA	NA	1
96	rs9607270	22	35912547	NA	G	A	EAS	Both	153	243	108	549	459	0.544643	0.455357	NA	0.00693559	0.530122	-0.00709332	0.823431	0.530373
97	rs9607270	22	35912547	NA	G	A	EUR	F	47	136	80	230	296	0.437262	0.562738	NA	-0.0124911	0.410365	NA	NA	0.453477
98	rs9607270	22	35912547	NA	G	A	EUR	M	64	114	62	242	238	0.504167	0.495833	NA	0.0124826	0.439182	NA	NA	0.440324
99	rs9607270	22	35912547	NA	G	A	EUR	Both	111	250	142	472	534	0.469185	0.530815	NA	0.000541483	0.961109	0.0669043	0.0335501	1
100	rs9607270	22	35912547	NA	G	A	AFR	F	58	167	117	283	401	0.413743	0.586257	NA	-0.00159237	0.90337	NA	NA	1
101	rs9607270	22	35912547	NA	G	A	AFR	M	84	155	80	323	315	0.50627	0.49373	NA	0.00701398	0.616249	NA	NA	0.654132
102	rs9607270	22	35912547	NA	G	A	AFR	Both	142	322	197	606	716	0.458396	0.541604	NA	0.00469879	0.626548	0.0925269	0.000759257	0.638553
103	rs9607270	22	35912547	NA	G	A	AMR	F	46	92	39	184	170	0.519774	0.480226	NA	-0.010278	0.583817	NA	NA	0.652539
104	rs9607270	22	35912547	NA	G	A	AMR	M	57	88	25	202	138	0.594118	0.405882	NA	-0.0176817	0.339053	NA	NA	0.426253
105	rs9607270	22	35912547	NA	G	A	AMR	Both	103	180	64	386	308	0.556196	0.443804	NA	-0.012524	0.344596	0.0743436	0.0417503	0.384917
106	rs9607270	22	35912547	NA	G	A	SAS	F	62	111	56	235	223	0.5131	0.4869	NA	0.0074703	0.650912	NA	NA	0.691588
107	rs9607270	22	35912547	NA	G	A	SAS	M	77	125	58	279	241	0.536538	0.463462	NA	0.00828033	0.591314	NA	NA	0.618192
108	rs9607270	22	35912547	NA	G	A	SAS	Both	139	236	114	514	464	0.525562	0.474438	NA	0.00803777	0.47595	0.023438	0.470734	0.469428
109	.	X	2697599	PAR1	C	A	ALL	F	1254	17	0	2525	17	0.993312	0.00668765	NA	NA	NA	NA	NA	NA
110	.	X	2697599	PAR1	C	A	ALL	M	90	1132	11	1312	1154	0.532036	0.467964	NA	NA	NA	NA	NA	NA
111	.	X	2697599	PAR1	C	A	ALL	Both	1344	1149	11	3837	1171	0.766174	0.233826	A2	NA	NA	-0.461277	0	NA
112	.	X	2697599	PAR1	C	A	EAS	F	257	3	0	517	3	0.994231	0.00576923	NA	-3.3284e-05	0.925454	NA	NA	1
113	.	X	2697599	PAR1	C	A	EAS	M	8	235	1	251	237	0.514344	0.485656	NA	-0.231763	1.34247e-47	NA	NA	1.54e-58
114	.	X	2697599	PAR1	C	A	EAS	Both	265	238	1	768	240	0.761905	0.238095	NA	-0.0547052	1.28728e-11	-0.479887	0	2.67e-15
115	.	X	2697599	PAR1	C	A	EUR	F	262	1	0	525	1	0.998099	0.00190114	NA	-3.61434e-06	0.975357	NA	NA	1
116	.	X	2697599	PAR1	C	A	EUR	M	7	233	0	247	233	0.514583	0.485417	NA	-0.235629	2.29198e-48	NA	NA	1.25e-60
117	.	X	2697599	PAR1	C	A	EUR	Both	269	234	0	772	234	0.767396	0.232604	NA	-0.0541048	1.06065e-11	-0.483516	0	4.48e-16
118	.	X	2697599	PAR1	C	A	AFR	F	334	8	0	676	8	0.988304	0.0116959	NA	-0.000136794	0.826763	NA	NA	1
119	.	X	2697599	PAR1	C	A	AFR	M	11	307	1	329	309	0.515674	0.484326	NA	-0.231437	1.58397e-61	NA	NA	3.38e-76
120	.	X	2697599	PAR1	C	A	AFR	Both	345	315	1	1005	317	0.760212	0.239788	NA	-0.0559855	2.87707e-15	-0.47263	0	8.63e-21
121	.	X	2697599	PAR1	C	A	AMR	F	176	1	0	353	1	0.997175	0.00282486	NA	-7.97983e-06	0.969936	NA	NA	1
122	.	X	2697599	PAR1	C	A	AMR	M	53	117	0	223	117	0.655882	0.344118	NA	-0.118417	7.87646e-12	NA	NA	2.03e-14
123	.	X	2697599	PAR1	C	A	AMR	Both	229	118	0	576	118	0.829971	0.170029	NA	-0.0289098	0.000135556	-0.341293	2.68894e-80	1.09e-05
124	.	X	2697599	PAR1	C	A	SAS	F	225	4	0	454	4	0.991266	0.00873362	NA	-7.62762e-05	0.893934	NA	NA	1
125	.	X	2697599	PAR1	C	A	SAS	M	11	240	9	262	258	0.503846	0.496154	NA	-0.211553	2.14493e-42	NA	NA	1.29e-48
126	.	X	2697599	PAR1	C	A	SAS	Both	236	244	9	716	262	0.732106	0.267894	NA	-0.0533621	1.78124e-09	-0.48742	0	9.26e-11
127	.	X	2698923	PAR1	G	A	ALL	F	1178	86	7	2442	100	0.960661	0.0393391	NA	NA	NA	NA	NA	NA
128	.	X	2698923	PAR1	G	A	ALL	M	44	1134	55	1222	1244	0.495539	0.504461	NA	NA	NA	NA	NA	NA
129	.	X	2698923	PAR1	G	A	ALL	Both	1222	1220	62	3664	1344	0.731629	0.268371	A2	NA	NA	-0.465122	0	NA
130	.	X	2698923	PAR1	G	A	EAS	F	256	4	0	516	4	0.992308	0.00769231	NA	-5.91716e-05	0.900527	NA	NA	1
131	.	X	2698923	PAR1	G	A	EAS	M	22	218	4	262	226	0.536885	0.463115	NA	-0.198082	1.50249e-35	NA	NA	6.2e-41
132	.	X	2698923	PAR1	G	A	EAS	Both	278	222	4	778	230	0.771825	0.228175	NA	-0.0441271	1.85339e-08	-0.455422	0	3.66e-10
133	.	X	2698923	PAR1	G	A	EUR	F	263	0	0	526	0	1	0	NA	0	NA	NA	NA	1
134	.	X	2698923	PAR1	G	A	EUR	M	3	237	0	243	237	0.50625	0.49375	NA	-0.243789	1.40377e-51	NA	NA	6.46e-66
135	.	X	2698923	PAR1	G	A	EUR	Both	266	237	0	769	237	0.764414	0.235586	NA	-0.055501	4.77746e-12	-0.49375	0	1.14e-16
136	.	X	2698923	PAR1	G	A	AFR	F	267	70	5	604	80	0.883041	0.116959	NA	0.00094046	0.86627	NA	NA	0.79453
137	.	X	2698923	PAR1	G	A	AFR	M	5	273	41	283	355	0.443574	0.556426	NA	-0.181084	3.12702e-39	NA	NA	4.66e-45
138	.	X	2698923	PAR1	G	A	AFR	Both	272	343	46	887	435	0.670953	0.329047	NA	-0.0386803	6.65477e-06	-0.439467	1.8005e-166	6.29e-06
139	.	X	2698923	PAR1	G	A	AMR	F	168	7	2	343	11	0.968927	0.0310734	NA	0.0103339	4.9628e-06	NA	NA	0.007673
140	.	X	2698923	PAR1	G	A	AMR	M	9	156	5	174	166	0.511765	0.488235	NA	-0.208962	1.10108e-27	NA	NA	3.48e-31
141	.	X	2698923	PAR1	G	A	AMR	Both	177	163	7	517	177	0.744957	0.255043	NA	-0.0448741	1.08436e-05	-0.457162	8.39998e-196	4.03e-06
142	.	X	2698923	PAR1	G	A	SAS	F	224	5	0	453	5	0.989083	0.010917	NA	-0.000119182	0.867348	NA	NA	1
143	.	X	2698923	PAR1	G	A	SAS	M	5	250	5	260	260	0.5	0.5	NA	-0.230769	4.17649e-50	NA	NA	1.5e-60
144	.	X	2698923	PAR1	G	A	SAS	Both	229	255	5	713	265	0.729039	0.270961	NA	-0.063195	1.50277e-12	-0.489083	0	4.42e-15
145	rs201194898	X	9377082	NPR	T	G	ALL	F	345	926	0	1616	926	0.63572	0.36428	NA	NA	NA	NA	NA	NA
146	rs201194898	X	9377082	NPR	T	G	ALL	M	1194	NA	39	1194	39	0.96837	0.0316302	NA	NA	NA	NA	NA	NA
147	rs201194898	X	9377082	NPR	T	G	ALL	Both	NA	NA	NA	2810	965	0.744371	0.255629	A2	NA	NA	0.33265	0	NA
148	rs201194898	X	9377082	NPR	T	G	EAS	F	34	226	0	294	226	0.565385	0.434615	NA	-0.188891	2.78022e-35	NA	NA	3.8e-43
149	rs201194898	X	9377082	NPR	T	G	EAS	M	236	NA	8	236	8	0.967213	0.0327869	NA	NA	NA	NA	NA	NA
150	rs201194898	X	9377082	NPR	T	G	EAS	Both	NA	NA	NA	530	234	0.693717	0.306283	NA	NA	NA	0.401828	8.82453e-149	4.36e-77
151	rs201194898	X	9377082	NPR	T	G	EUR	F	103	160	0	366	160	0.695817	0.304183	NA	-0.092527	1.34579e-12	NA	NA	4.77e-16
152	rs201194898	X	9377082	NPR	T	G	EUR	M	233	NA	7	233	7	0.970833	0.0291667	NA	NA	NA	NA	NA	NA
153	rs201194898	X	9377082	NPR	T	G	EUR	Both	NA	NA	NA	599	167	0.781984	0.218016	NA	NA	NA	0.275016	1.12262e-49	6.77e-36
154	rs201194898	X	9377082	NPR	T	G	AFR	F	118	224	0	460	224	0.672515	0.327485	NA	-0.107247	2.14872e-19	NA	NA	2.91e-25
155	rs201194898	X	9377082	NPR	T	G	AFR	M	312	NA	7	312	7	0.978056	0.0219436	NA	NA	NA	NA	NA	NA
156	rs201194898	X	9377082	NPR	T	G	AFR	Both	NA	NA	NA	772	231	0.769691	0.230309	NA	NA	NA	0.305542	2.49662e-89	5.28e-57
157	rs201194898	X	9377082	NPR	T	G	AMR	F	49	128	0	226	128	0.638418	0.361582	NA	-0.130741	4.88016e-14	NA	NA	4.41e-17
158	rs201194898	X	9377082	NPR	T	G	AMR	M	163	NA	7	163	7	0.958824	0.0411765	NA	NA	NA	NA	NA	NA
159	rs201194898	X	9377082	NPR	T	G	AMR	Both	NA	NA	NA	389	135	0.742366	0.257634	NA	NA	NA	0.320405	2.91467e-45	3.69e-33
160	rs201194898	X	9377082	NPR	T	G	SAS	F	41	188	0	270	188	0.58952	0.41048	NA	-0.168494	5.84076e-26	NA	NA	1.13e-31
161	rs201194898	X	9377082	NPR	T	G	SAS	M	250	NA	10	250	10	0.961538	0.0384615	NA	NA	NA	NA	NA	NA
162	rs201194898	X	9377082	NPR	T	G	SAS	Both	NA	NA	NA	520	198	0.724234	0.275766	NA	NA	NA	0.372019	1.94763e-101	8.26e-62
163	.	X	88460295	PAR3	G	A	ALL	F	268	999	4	1535	1007	0.603855	0.396145	NA	NA	NA	NA	NA	NA
164	.	X	88460295	PAR3	G	A	ALL	M	1107	NA	126	1107	126	0.89781	0.10219	NA	NA	NA	NA	NA	NA
165	.	X	88460295	PAR3	G	A	ALL	Both	NA	NA	NA	2642	1133	0.699868	0.300132	A2	NA	NA	0.293955	5.50265e-176	NA
166	.	X	88460295	PAR3	G	A	EAS	F	59	201	0	319	201	0.613462	0.386538	NA	-0.149412	2.99196e-24	NA	NA	3.59e-30
167	.	X	88460295	PAR3	G	A	EAS	M	225	NA	19	225	19	0.922131	0.0778689	NA	NA	NA	NA	NA	NA
168	.	X	88460295	PAR3	G	A	EAS	Both	NA	NA	NA	544	220	0.712042	0.287958	NA	NA	NA	0.30867	1.13474e-46	5.17e-49
169	.	X	88460295	PAR3	G	A	EUR	F	70	193	0	333	193	0.63308	0.36692	NA	-0.13463	5.49788e-21	NA	NA	3.08e-26
170	.	X	88460295	PAR3	G	A	EUR	M	224	NA	16	224	16	0.933333	0.0666667	NA	NA	NA	NA	NA	NA
171	.	X	88460295	PAR3	G	A	EUR	Both	NA	NA	NA	557	209	0.727154	0.272846	NA	NA	NA	0.300253	5.58778e-46	5.31e-45
172	.	X	88460295	PAR3	G	A	AFR	F	64	274	4	402	282	0.587719	0.412281	NA	-0.158279	1.34367e-33	NA	NA	4.24e-39
173	.	X	88460295	PAR3	G	A	AFR	M	259	NA	60	259	60	0.811912	0.188088	NA	NA	NA	NA	NA	NA
174	.	X	88460295	PAR3	G	A	AFR	Both	NA	NA	NA	661	342	0.659023	0.340977	NA	NA	NA	0.224193	6.20219e-20	1.16e-49
175	.	X	88460295	PAR3	G	A	AMR	F	42	135	0	219	135	0.618644	0.381356	NA	-0.145432	2.38041e-16	NA	NA	8.76e-20
176	.	X	88460295	PAR3	G	A	AMR	M	158	NA	12	158	12	0.929412	0.0705882	NA	NA	NA	NA	NA	NA
177	.	X	88460295	PAR3	G	A	AMR	Both	NA	NA	NA	377	147	0.719466	0.280534	NA	NA	NA	0.310768	1.32197e-34	2.73e-33
178	.	X	88460295	PAR3	G	A	SAS	F	33	196	0	262	196	0.572052	0.427948	NA	-0.183139	1.03664e-29	NA	NA	6.12e-36
179	.	X	88460295	PAR3	G	A	SAS	M	241	NA	19	241	19	0.926923	0.0730769	NA	NA	NA	NA	NA	NA
180	.	X	88460295	PAR3	G	A	SAS	Both	NA	NA	NA	503	215	0.700557	0.299443	NA	NA	NA	0.354871	2.81221e-71	1.3e-60
181	.	X	88462611	PAR3	T	C	ALL	F	354	914	3	1622	920	0.63808	0.36192	NA	NA	NA	NA	NA	NA
182	.	X	88462611	PAR3	T	C	ALL	M	1153	NA	80	1153	80	0.935118	0.0648824	NA	NA	NA	NA	NA	NA
183	.	X	88462611	PAR3	T	C	ALL	Both	NA	NA	NA	2775	1000	0.735099	0.264901	A2	NA	NA	0.297037	1.68597e-216	NA
184	.	X	88462611	PAR3	T	C	EAS	F	79	180	1	338	182	0.65	0.35	NA	-0.118654	4.10614e-17	NA	NA	6.01e-21
185	.	X	88462611	PAR3	T	C	EAS	M	232	NA	12	232	12	0.95082	0.0491803	NA	NA	NA	NA	NA	NA
186	.	X	88462611	PAR3	T	C	EAS	Both	NA	NA	NA	570	194	0.746073	0.253927	NA	NA	NA	0.30082	5.20115e-51	3.49e-41
187	.	X	88462611	PAR3	T	C	EUR	F	69	194	0	332	194	0.631179	0.368821	NA	-0.136029	2.6331e-21	NA	NA	1.03e-26
188	.	X	88462611	PAR3	T	C	EUR	M	221	NA	19	221	19	0.920833	0.0791667	NA	NA	NA	NA	NA	NA
189	.	X	88462611	PAR3	T	C	EUR	Both	NA	NA	NA	553	213	0.721932	0.278068	NA	NA	NA	0.289655	2.66696e-39	1.99e-43
190	.	X	88462611	PAR3	T	C	AFR	F	83	259	0	425	259	0.621345	0.378655	NA	-0.14338	1.84571e-29	NA	NA	2.74e-37
191	.	X	88462611	PAR3	T	C	AFR	M	289	NA	30	289	30	0.905956	0.0940439	NA	NA	NA	NA	NA	NA
192	.	X	88462611	PAR3	T	C	AFR	Both	NA	NA	NA	714	289	0.711864	0.288136	NA	NA	NA	0.284611	8.51652e-46	7.96e-58
193	.	X	88462611	PAR3	T	C	AMR	F	56	119	2	231	123	0.652542	0.347458	NA	-0.109427	1.35391e-10	NA	NA	4.2e-12
194	.	X	88462611	PAR3	T	C	AMR	M	163	NA	7	163	7	0.958824	0.0411765	NA	NA	NA	NA	NA	NA
195	.	X	88462611	PAR3	T	C	AMR	Both	NA	NA	NA	394	130	0.751908	0.248092	NA	NA	NA	0.306281	4.42784e-38	6.14e-27
196	.	X	88462611	PAR3	T	C	SAS	F	67	162	0	296	162	0.646288	0.353712	NA	-0.125112	1.21011e-16	NA	NA	1.03e-20
197	.	X	88462611	PAR3	T	C	SAS	M	248	NA	12	248	12	0.953846	0.0461538	NA	NA	NA	NA	NA	NA
198	.	X	88462611	PAR3	T	C	SAS	Both	NA	NA	NA	544	174	0.75766	0.24234	NA	NA	NA	0.307558	5.57506e-54	1.62e-42
199	rs6634333	X	140993859	NPR	T	A	ALL	F	120	977	174	1217	1325	0.478757	0.521243	NA	NA	NA	NA	NA	NA
200	rs6634333	X	140993859	NPR	T	A	ALL	M	1007	NA	226	1007	226	0.816707	0.183293	NA	NA	NA	NA	NA	NA
201	rs6634333	X	140993859	NPR	T	A	ALL	Both	NA	NA	NA	2224	1551	0.589139	0.410861	A2	NA	NA	0.33795	3.78164e-151	NA
202	rs6634333	X	140993859	NPR	T	A	EAS	F	42	217	1	301	219	0.578846	0.421154	NA	-0.173524	1.71366e-30	NA	NA	1.63e-36
203	rs6634333	X	140993859	NPR	T	A	EAS	M	224	NA	20	224	20	0.918033	0.0819672	NA	NA	NA	NA	NA	NA
204	rs6634333	X	140993859	NPR	T	A	EAS	Both	NA	NA	NA	525	239	0.687173	0.312827	NA	NA	NA	0.339187	2.31556e-58	2.9e-58
205	rs6634333	X	140993859	NPR	T	A	EUR	F	22	230	11	274	252	0.520913	0.479087	NA	-0.1877	3.21511e-34	NA	NA	9.05e-38
206	rs6634333	X	140993859	NPR	T	A	EUR	M	211	NA	29	211	29	0.879167	0.120833	NA	NA	NA	NA	NA	NA
207	rs6634333	X	140993859	NPR	T	A	EUR	Both	NA	NA	NA	485	281	0.633159	0.366841	NA	NA	NA	0.358254	9.42123e-52	3.69e-59
208	rs6634333	X	140993859	NPR	T	A	AFR	F	10	237	95	257	427	0.375731	0.624269	NA	-0.111934	1.09229e-18	NA	NA	1.24e-20
209	rs6634333	X	140993859	NPR	T	A	AFR	M	228	NA	91	228	91	0.714734	0.285266	NA	NA	NA	NA	NA	NA
210	rs6634333	X	140993859	NPR	T	A	AFR	Both	NA	NA	NA	485	518	0.483549	0.516451	NA	NA	NA	0.339003	2.15543e-32	5.24e-42
211	rs6634333	X	140993859	NPR	T	A	AMR	F	16	153	8	185	169	0.522599	0.477401	NA	-0.182714	1.97018e-22	NA	NA	2.64e-24
212	rs6634333	X	140993859	NPR	T	A	AMR	M	146	NA	24	146	24	0.858824	0.141176	NA	NA	NA	NA	NA	NA
213	rs6634333	X	140993859	NPR	T	A	AMR	Both	NA	NA	NA	331	193	0.631679	0.368321	NA	NA	NA	0.336225	4.26333e-29	6.3e-37
214	rs6634333	X	140993859	NPR	T	A	SAS	F	30	140	59	200	258	0.436681	0.563319	NA	-0.0596861	0.000240901	NA	NA	0.000288
215	rs6634333	X	140993859	NPR	T	A	SAS	M	198	NA	62	198	62	0.761538	0.238462	NA	NA	NA	NA	NA	NA
216	rs6634333	X	140993859	NPR	T	A	SAS	Both	NA	NA	NA	398	320	0.554318	0.445682	NA	NA	NA	0.324857	1.49068e-22	1.3e-19
217	.	X	154934295	PAR2	T	A	ALL	F	1265	6	0	2536	6	0.99764	0.00236035	NA	NA	NA	NA	NA	NA
218	.	X	154934295	PAR2	T	A	ALL	M	3	1230	0	1236	1230	0.501217	0.498783	NA	NA	NA	NA	NA	NA
219	.	X	154934295	PAR2	T	A	ALL	Both	1268	1236	0	3772	1236	0.753195	0.246805	A2	NA	NA	-0.496423	0	NA
220	.	X	154934295	PAR2	T	A	EAS	F	260	0	0	520	0	1	0	NA	0	NA	NA	NA	1
221	.	X	154934295	PAR2	T	A	EAS	M	0	244	0	244	244	0.5	0.5	NA	-0.25	5.27906e-55	NA	NA	1.03e-72
222	.	X	154934295	PAR2	T	A	EAS	Both	260	244	0	764	244	0.757937	0.242063	NA	-0.0585947	7.50649e-13	-0.5	0	1.18e-17
223	.	X	154934295	PAR2	T	A	EUR	F	263	0	0	526	0	1	0	NA	0	NA	NA	NA	1
224	.	X	154934295	PAR2	T	A	EUR	M	1	239	0	241	239	0.502083	0.497917	NA	-0.247921	2.88198e-53	NA	NA	2.07e-69
225	.	X	154934295	PAR2	T	A	EUR	Both	264	239	0	767	239	0.762425	0.237575	NA	-0.0564417	2.77759e-12	-0.497917	0	5.45e-17
226	.	X	154934295	PAR2	T	A	AFR	F	338	4	0	680	4	0.994152	0.00584795	NA	-3.41986e-05	0.913374	NA	NA	1
227	.	X	154934295	PAR2	T	A	AFR	M	0	319	0	319	319	0.5	0.5	NA	-0.25	2.39179e-71	NA	NA	2.97e-95
228	.	X	154934295	PAR2	T	A	AFR	Both	338	323	0	999	323	0.755673	0.244327	NA	-0.0596956	9.36144e-17	-0.494152	0	1.31e-23
229	.	X	154934295	PAR2	T	A	AMR	F	177	0	0	354	0	1	0	NA	0	NA	NA	NA	1
230	.	X	154934295	PAR2	T	A	AMR	M	0	170	0	170	170	0.5	0.5	NA	-0.25	7.39889e-39	NA	NA	1.64e-50
231	.	X	154934295	PAR2	T	A	AMR	Both	177	170	0	524	170	0.755043	0.244957	NA	-0.0600038	1.50886e-09	-0.5	0	1.19e-12
232	.	X	154934295	PAR2	T	A	SAS	F	227	2	0	456	2	0.995633	0.00436681	NA	-1.9069e-05	0.947082	NA	NA	1
233	.	X	154934295	PAR2	T	A	SAS	M	2	258	0	262	258	0.503846	0.496154	NA	-0.246169	8.95167e-57	NA	NA	1.58e-73
234	.	X	154934295	PAR2	T	A	SAS	Both	229	260	0	718	260	0.734151	0.265849	NA	-0.0706755	1.16952e-15	-0.491787	0	1.8e-21
235	.	X	154936183	PAR2	G	A	ALL	F	1268	3	0	2539	3	0.99882	0.00118017	NA	NA	NA	NA	NA	NA
236	.	X	154936183	PAR2	G	A	ALL	M	4	1229	0	1237	1229	0.501622	0.498378	NA	NA	NA	NA	NA	NA
237	.	X	154936183	PAR2	G	A	ALL	Both	1272	1232	0	3776	1232	0.753994	0.246006	A2	NA	NA	-0.497198	0	NA
238	.	X	154936183	PAR2	G	A	EAS	F	260	0	0	520	0	1	0	NA	0	NA	NA	NA	1
239	.	X	154936183	PAR2	G	A	EAS	M	0	244	0	244	244	0.5	0.5	NA	-0.25	5.27906e-55	NA	NA	1.03e-72
240	.	X	154936183	PAR2	G	A	EAS	Both	260	244	0	764	244	0.757937	0.242063	NA	-0.0585947	7.50649e-13	-0.5	0	1.18e-17
241	.	X	154936183	PAR2	G	A	EUR	F	263	0	0	526	0	1	0	NA	0	NA	NA	NA	1
242	.	X	154936183	PAR2	G	A	EUR	M	1	239	0	241	239	0.502083	0.497917	NA	-0.247921	2.88198e-53	NA	NA	2.07e-69
243	.	X	154936183	PAR2	G	A	EUR	Both	264	239	0	767	239	0.762425	0.237575	NA	-0.0564417	2.77759e-12	-0.497917	0	5.45e-17
244	.	X	154936183	PAR2	G	A	AFR	F	341	1	0	683	1	0.998538	0.00146199	NA	-2.13741e-06	0.978399	NA	NA	1
245	.	X	154936183	PAR2	G	A	AFR	M	0	319	0	319	319	0.5	0.5	NA	-0.25	2.39179e-71	NA	NA	2.97e-95
246	.	X	154936183	PAR2	G	A	AFR	Both	341	320	0	1002	320	0.757943	0.242057	NA	-0.0585918	2.19806e-16	-0.498538	0	5.7e-23
247	.	X	154936183	PAR2	G	A	AMR	F	177	0	0	354	0	1	0	NA	0	NA	NA	NA	1
248	.	X	154936183	PAR2	G	A	AMR	M	1	169	0	171	169	0.502941	0.497059	NA	-0.247067	5.40352e-38	NA	NA	1.48e-48
249	.	X	154936183	PAR2	G	A	AMR	Both	178	169	0	525	169	0.756484	0.243516	NA	-0.0593	2.01713e-09	-0.497059	0	1.36e-12
250	.	X	154936183	PAR2	G	A	SAS	F	227	2	0	456	2	0.995633	0.00436681	NA	-1.9069e-05	0.947082	NA	NA	1
251	.	X	154936183	PAR2	G	A	SAS	M	2	258	0	262	258	0.503846	0.496154	NA	-0.246169	8.95167e-57	NA	NA	1.58e-73
252	.	X	154936183	PAR2	G	A	SAS	Both	229	260	0	718	260	0.734151	0.265849	NA	-0.0706755	1.16952e-15	-0.491787	0	1.8e-21
