# Supplementary material for: Major sex differences in allele frequencies for X chromosomal variants in both the 1000 Genomes Project and gnomAD
Source: PLoS Genet. 2022 May 31;18(5):e1010231. doi: 10.1371/journal.pgen.1010231 (PMC9187127; doi:10.1371/journal.pgen.1010231)
Supplement: S2 Data — See legend to S1 Data for other details. (XLSX) [file pgen.1010231.s037.xlsx]

## Sheet: Dataset S3 - P3 significant non
	SNP	CHR	POS	REGION	A1	A2	Superpopulation	SEX	A1A1 count	A1A2 count	A2A2 count	A1 count	A2 count	AF of A1	AF of A2	MA	HWD.delta	HWE.p	sdMAF	sdMAF.p	HWExact.p
1	.	X	2681551	PAR1	C	G	ALL	F	58	354	859	470	2072	0.184894	0.815106	NA	NA	NA	NA	NA	NA
2	.	X	2681551	PAR1	C	G	ALL	M	110	402	721	622	1844	0.25223	0.74777	NA	NA	NA	NA	NA	NA
3	.	X	2681551	PAR1	C	G	ALL	Both	168	756	1580	1092	3916	0.218051	0.781949	A1	NA	NA	-0.0673365	4.10968e-08	NA
4	.	X	2681551	PAR1	C	G	EAS	F	1	45	214	47	473	0.0903846	0.909615	NA	-0.00432322	0.396496	NA	NA	0.704589
5	.	X	2681551	PAR1	C	G	EAS	M	0	36	208	36	452	0.0737705	0.92623	NA	-0.00544209	0.213459	NA	NA	0.376195
6	.	X	2681551	PAR1	C	G	EAS	Both	1	81	422	83	925	0.0823413	0.917659	NA	-0.00479596	0.154179	0.0166141	0.319604	0.235612
7	.	X	2681551	PAR1	C	G	EUR	F	23	110	130	156	370	0.296578	0.703422	NA	-0.000506007	0.968623	NA	NA	1
8	.	X	2681551	PAR1	C	G	EUR	M	56	120	64	232	248	0.483333	0.516667	NA	-0.000277778	0.986251	NA	NA	1
9	.	X	2681551	PAR1	C	G	EUR	Both	79	230	194	388	618	0.385686	0.614314	NA	0.00830405	0.431839	-0.186755	6.70769e-10	0.451637
10	.	X	2681551	PAR1	C	G	AFR	F	0	35	307	35	649	0.0511696	0.94883	NA	-0.00261833	0.318607	NA	NA	1
11	.	X	2681551	PAR1	C	G	AFR	M	3	36	280	42	596	0.0658307	0.934169	NA	0.0050707	0.140836	NA	NA	0.143677
12	.	X	2681551	PAR1	C	G	AFR	Both	3	71	587	77	1245	0.0582451	0.941755	NA	0.00114609	0.591142	-0.0146611	0.262903	0.47952
13	.	X	2681551	PAR1	C	G	AMR	F	22	79	76	123	231	0.347458	0.652542	NA	0.00356698	0.834211	NA	NA	0.868501
14	.	X	2681551	PAR1	C	G	AMR	M	30	94	46	154	186	0.452941	0.547059	NA	-0.0286851	0.131196	NA	NA	0.164068
15	.	X	2681551	PAR1	C	G	AMR	Both	52	173	122	277	417	0.399135	0.600865	NA	-0.0094532	0.462794	-0.105484	0.00337588	0.502968
16	.	X	2681551	PAR1	C	G	SAS	F	12	85	132	109	349	0.237991	0.762009	NA	-0.0042381	0.723605	NA	NA	0.855761
17	.	X	2681551	PAR1	C	G	SAS	M	21	116	123	158	362	0.303846	0.696154	NA	-0.0115533	0.378476	NA	NA	0.463444
18	.	X	2681551	PAR1	C	G	SAS	Both	33	201	255	267	711	0.273006	0.726994	NA	-0.00704769	0.432318	-0.0658549	0.017726	0.494503
19	.	X	2683298	PAR1	G	A	ALL	F	127	468	676	722	1820	0.284028	0.715972	NA	NA	NA	NA	NA	NA
20	.	X	2683298	PAR1	G	A	ALL	M	210	554	469	974	1492	0.394972	0.605028	NA	NA	NA	NA	NA	NA
21	.	X	2683298	PAR1	G	A	ALL	Both	337	1022	1145	1696	3312	0.338658	0.661342	A1	NA	NA	-0.110943	8.78603e-16	NA
22	.	X	2683298	PAR1	G	A	EAS	F	6	40	214	52	468	0.1	0.9	NA	0.0130769	0.0191356	NA	NA	0.0290368
23	.	X	2683298	PAR1	G	A	EAS	M	2	37	205	41	447	0.0840164	0.915984	NA	0.00113797	0.817331	NA	NA	0.679179
24	.	X	2683298	PAR1	G	A	EAS	Both	8	77	419	93	915	0.0922619	0.907738	NA	0.00736076	0.0484812	0.0159836	0.398414	0.0584287
25	.	X	2683298	PAR1	G	A	EUR	F	53	130	80	236	290	0.448669	0.551331	NA	0.00021686	0.988657	NA	NA	1
26	.	X	2683298	PAR1	G	A	EUR	M	77	122	41	276	204	0.575	0.425	NA	-0.00979167	0.534775	NA	NA	0.598017
27	.	X	2683298	PAR1	G	A	EUR	Both	130	252	121	512	494	0.508946	0.491054	NA	-0.000577055	0.9587	-0.126331	4.53123e-05	1
28	.	X	2683298	PAR1	G	A	AFR	F	33	156	153	222	462	0.324561	0.675439	NA	-0.00884888	0.455377	NA	NA	0.537331
29	.	X	2683298	PAR1	G	A	AFR	M	71	189	59	331	307	0.518809	0.481191	NA	-0.046592	0.000858048	NA	NA	0.00112484
30	.	X	2683298	PAR1	G	A	AFR	Both	104	345	212	553	769	0.418306	0.581694	NA	-0.0176422	0.0623102	-0.194247	8.18076e-15	0.066538
31	.	X	2683298	PAR1	G	A	AMR	F	19	62	96	100	254	0.282486	0.717514	NA	0.0275464	0.0705901	NA	NA	0.0932486
32	.	X	2683298	PAR1	G	A	AMR	M	36	95	39	167	173	0.491176	0.508824	NA	-0.0294896	0.123934	NA	NA	0.166729
33	.	X	2683298	PAR1	G	A	AMR	Both	55	157	135	267	427	0.384726	0.615274	NA	0.0104872	0.409211	-0.208691	7.00057e-09	0.427571
34	.	X	2683298	PAR1	G	A	SAS	F	16	80	133	112	346	0.244541	0.755459	NA	0.0100685	0.409519	NA	NA	0.473173
35	.	X	2683298	PAR1	G	A	SAS	M	24	111	125	159	361	0.305769	0.694231	NA	-0.00118713	0.928148	NA	NA	1
36	.	X	2683298	PAR1	G	A	SAS	Both	40	191	258	271	707	0.277096	0.722904	NA	0.00501733	0.57966	-0.0612277	0.0337034	0.573415
37	.	X	2683559	PAR1	T	C	ALL	F	1145	114	12	2404	138	0.945712	0.054288	NA	NA	NA	NA	NA	NA
38	.	X	2683559	PAR1	T	C	ALL	M	999	196	38	2194	272	0.8897	0.1103	NA	NA	NA	NA	NA	NA
39	.	X	2683559	PAR1	T	C	ALL	Both	2144	310	50	4598	410	0.918131	0.081869	A2	NA	NA	-0.0560121	2.2402e-11	NA
40	.	X	2683559	PAR1	T	C	EAS	F	260	0	0	520	0	1	0	NA	0	NA	NA	NA	1
41	.	X	2683559	PAR1	T	C	EAS	M	244	0	0	488	0	1	0	NA	0	NA	NA	NA	1
42	.	X	2683559	PAR1	T	C	EAS	Both	504	0	0	1008	0	1	0	NA	0	NA	0	NA	1
43	.	X	2683559	PAR1	T	C	EUR	F	263	0	0	526	0	1	0	NA	0	NA	NA	NA	1
44	.	X	2683559	PAR1	T	C	EUR	M	240	0	0	480	0	1	0	NA	0	NA	NA	NA	1
45	.	X	2683559	PAR1	T	C	EUR	Both	503	0	0	1006	0	1	0	NA	0	NA	0	NA	1
46	.	X	2683559	PAR1	T	C	AFR	F	224	107	11	555	129	0.811404	0.188596	NA	-0.00340489	0.680722	NA	NA	0.859492
47	.	X	2683559	PAR1	T	C	AFR	M	96	186	37	378	260	0.592476	0.407524	NA	-0.050088	0.000211273	NA	NA	0.00030428
48	.	X	2683559	PAR1	T	C	AFR	Both	320	293	48	933	389	0.705749	0.294251	NA	-0.0139665	0.0837917	-0.218927	7.06358e-22	0.092207
49	.	X	2683559	PAR1	T	C	AMR	F	169	7	1	345	9	0.974576	0.0254237	NA	0.00500335	0.00721973	NA	NA	0.0989613
50	.	X	2683559	PAR1	T	C	AMR	M	159	10	1	328	12	0.964706	0.0352941	NA	0.00463668	0.0758063	NA	NA	0.18205
51	.	X	2683559	PAR1	T	C	AMR	Both	328	17	2	673	21	0.969741	0.0302594	NA	0.00484806	0.0020865	-0.00987039	0.482913	0.0328354
52	.	X	2683559	PAR1	T	C	SAS	F	229	0	0	458	0	1	0	NA	0	NA	NA	NA	1
53	.	X	2683559	PAR1	T	C	SAS	M	260	0	0	520	0	1	0	NA	0	NA	NA	NA	1
54	.	X	2683559	PAR1	T	C	SAS	Both	489	0	0	978	0	1	0	NA	0	NA	0	NA	1
55	.	X	2684755	PAR1	G	A	ALL	F	1168	97	6	2433	109	0.95712	0.0428796	NA	NA	NA	NA	NA	NA
56	.	X	2684755	PAR1	G	A	ALL	M	1009	198	26	2216	250	0.898621	0.101379	NA	NA	NA	NA	NA	NA
57	.	X	2684755	PAR1	G	A	ALL	Both	2177	295	32	4649	359	0.928315	0.0716853	A2	NA	NA	-0.0584991	2.14609e-14	NA
58	.	X	2684755	PAR1	G	A	EAS	F	259	1	0	519	1	0.998077	0.00192308	NA	-3.69822e-06	0.975215	NA	NA	1
59	.	X	2684755	PAR1	G	A	EAS	M	244	0	0	488	0	1	0	NA	0	NA	NA	NA	1
60	.	X	2684755	PAR1	G	A	EAS	Both	503	1	0	1007	1	0.999008	0.000992063	NA	-9.8419e-07	0.982214	0.00192308	0.316378	1
61	.	X	2684755	PAR1	G	A	EUR	F	263	0	0	526	0	1	0	NA	0	NA	NA	NA	1
62	.	X	2684755	PAR1	G	A	EUR	M	240	0	0	480	0	1	0	NA	0	NA	NA	NA	1
63	.	X	2684755	PAR1	G	A	EUR	Both	503	0	0	1006	0	1	0	NA	0	NA	0	NA	1
64	.	X	2684755	PAR1	G	A	AFR	F	249	88	5	586	98	0.856725	0.143275	NA	-0.0059078	0.373425	NA	NA	0.50872
65	.	X	2684755	PAR1	G	A	AFR	M	107	187	25	401	237	0.628527	0.371473	NA	-0.0596225	5.09248e-06	NA	NA	4.65266e-06
66	.	X	2684755	PAR1	G	A	AFR	Both	356	275	30	987	335	0.746596	0.253404	NA	-0.0188278	0.0105098	-0.228199	2.27172e-27	0.0132854
67	.	X	2684755	PAR1	G	A	AMR	F	169	7	1	345	9	0.974576	0.0254237	NA	0.00500335	0.00721973	NA	NA	0.0989613
68	.	X	2684755	PAR1	G	A	AMR	M	158	11	1	327	13	0.961765	0.0382353	NA	0.00442042	0.117043	NA	NA	0.211975
69	.	X	2684755	PAR1	G	A	AMR	Both	327	18	2	672	22	0.9683	0.0317003	NA	0.00475878	0.0038778	-0.0128116	0.371226	0.039472
70	.	X	2684755	PAR1	G	A	SAS	F	228	1	0	457	1	0.997817	0.00218341	NA	-4.76726e-06	0.973584	NA	NA	1
71	.	X	2684755	PAR1	G	A	SAS	M	260	0	0	520	0	1	0	NA	0	NA	NA	NA	1
72	.	X	2684755	PAR1	G	A	SAS	Both	488	1	0	977	1	0.998978	0.00102249	NA	-1.0455e-06	0.981942	0.00218341	0.316252	1
73	.	X	2685135	PAR1	C	T	ALL	F	1166	97	8	2429	113	0.955547	0.0444532	NA	NA	NA	NA	NA	NA
74	.	X	2685135	PAR1	C	T	ALL	M	1010	194	29	2214	252	0.89781	0.10219	NA	NA	NA	NA	NA	NA
75	.	X	2685135	PAR1	C	T	ALL	Both	2176	291	37	4643	365	0.927117	0.0728834	A2	NA	NA	-0.0577366	1.38802e-13	NA
76	.	X	2685135	PAR1	C	T	EAS	F	260	0	0	520	0	1	0	NA	0	NA	NA	NA	1
77	.	X	2685135	PAR1	C	T	EAS	M	244	0	0	488	0	1	0	NA	0	NA	NA	NA	1
78	.	X	2685135	PAR1	C	T	EAS	Both	504	0	0	1008	0	1	0	NA	0	NA	0	NA	1
79	.	X	2685135	PAR1	C	T	EUR	F	263	0	0	526	0	1	0	NA	0	NA	NA	NA	1
80	.	X	2685135	PAR1	C	T	EUR	M	239	1	0	479	1	0.997917	0.00208333	NA	-4.34028e-06	0.974199	NA	NA	1
81	.	X	2685135	PAR1	C	T	EUR	Both	502	1	0	1005	1	0.999006	0.000994036	NA	-9.88107e-07	0.982196	-0.00208333	0.3163	1
82	.	X	2685135	PAR1	C	T	AFR	F	245	90	7	580	104	0.847953	0.152047	NA	-0.00265039	0.703822	NA	NA	0.835403
83	.	X	2685135	PAR1	C	T	AFR	M	108	183	28	399	239	0.625392	0.374608	NA	-0.052557	6.15504e-05	NA	NA	7.30259e-05
84	.	X	2685135	PAR1	C	T	AFR	Both	353	273	35	979	343	0.740545	0.259455	NA	-0.014367	0.0545501	-0.222561	9.41712e-25	0.0679238
85	.	X	2685135	PAR1	C	T	AMR	F	169	7	1	345	9	0.974576	0.0254237	NA	0.00500335	0.00721973	NA	NA	0.0989613
86	.	X	2685135	PAR1	C	T	AMR	M	159	10	1	328	12	0.964706	0.0352941	NA	0.00463668	0.0758063	NA	NA	0.18205
87	.	X	2685135	PAR1	C	T	AMR	Both	328	17	2	673	21	0.969741	0.0302594	NA	0.00484806	0.0020865	-0.00987039	0.482913	0.0328354
88	.	X	2685135	PAR1	C	T	SAS	F	229	0	0	458	0	1	0	NA	0	NA	NA	NA	1
89	.	X	2685135	PAR1	C	T	SAS	M	260	0	0	520	0	1	0	NA	0	NA	NA	NA	1
90	.	X	2685135	PAR1	C	T	SAS	Both	489	0	0	978	0	1	0	NA	0	NA	0	NA	1
91	.	X	2685147	PAR1	G	A	ALL	F	671	496	104	1838	704	0.723053	0.276947	NA	NA	NA	NA	NA	NA
92	.	X	2685147	PAR1	G	A	ALL	M	508	557	168	1573	893	0.637875	0.362125	NA	NA	NA	NA	NA	NA
93	.	X	2685147	PAR1	G	A	ALL	Both	1179	1053	272	3411	1597	0.68111	0.31889	A2	NA	NA	-0.0851776	1.44835e-10	NA
94	.	X	2685147	PAR1	G	A	EAS	F	131	108	21	370	150	0.711538	0.288462	NA	-0.00244083	0.847937	NA	NA	1
95	.	X	2685147	PAR1	G	A	EAS	M	96	109	39	301	187	0.616803	0.383197	NA	0.0129963	0.39039	NA	NA	0.416564
96	.	X	2685147	PAR1	G	A	EAS	Both	227	217	60	671	337	0.665675	0.334325	NA	0.00727415	0.463083	-0.0947352	0.00159892	0.483606
97	.	X	2685147	PAR1	G	A	EUR	F	155	90	18	400	126	0.760456	0.239544	NA	0.0110599	0.324811	NA	NA	0.312956
98	.	X	2685147	PAR1	G	A	EUR	M	127	93	20	347	133	0.722917	0.277083	NA	0.00655816	0.612007	NA	NA	0.629241
99	.	X	2685147	PAR1	G	A	EUR	Both	282	183	38	747	259	0.742545	0.257455	NA	0.0092635	0.277141	-0.0375396	0.183971	0.293597
100	.	X	2685147	PAR1	G	A	AFR	F	181	130	31	492	192	0.719298	0.280702	NA	0.0118498	0.277767	NA	NA	0.284609
101	.	X	2685147	PAR1	G	A	AFR	M	80	172	67	332	306	0.520376	0.479624	NA	-0.0200077	0.152209	NA	NA	0.17852
102	.	X	2685147	PAR1	G	A	AFR	Both	261	302	98	824	498	0.623298	0.376702	NA	0.00635584	0.486458	-0.198922	1.69885e-14	0.507553
103	.	X	2685147	PAR1	G	A	AMR	F	71	83	23	225	129	0.635593	0.364407	NA	-0.0028488	0.870017	NA	NA	1
104	.	X	2685147	PAR1	G	A	AMR	M	86	68	16	240	100	0.705882	0.294118	NA	0.00761246	0.632597	NA	NA	0.711316
105	.	X	2685147	PAR1	G	A	AMR	Both	157	151	39	465	229	0.670029	0.329971	NA	0.00351095	0.767372	0.0702891	0.0493887	0.808095
106	.	X	2685147	PAR1	G	A	SAS	F	133	85	11	351	107	0.766376	0.233624	NA	-0.00654545	0.580113	NA	NA	0.712389
107	.	X	2685147	PAR1	G	A	SAS	M	119	115	26	353	167	0.678846	0.321154	NA	-0.00313979	0.816366	NA	NA	0.887368
108	.	X	2685147	PAR1	G	A	SAS	Both	252	200	37	704	274	0.719836	0.280164	NA	-0.00282702	0.756574	-0.0875294	0.00184292	0.822889
109	.	X	2685193	PAR1	G	A	ALL	F	1165	98	8	2428	114	0.955153	0.0448466	NA	NA	NA	NA	NA	NA
110	.	X	2685193	PAR1	G	A	ALL	M	1010	198	25	2218	248	0.899432	0.100568	NA	NA	NA	NA	NA	NA
111	.	X	2685193	PAR1	G	A	ALL	Both	2175	296	33	4646	362	0.927716	0.0722843	A2	NA	NA	-0.0557211	4.70229e-13	NA
112	.	X	2685193	PAR1	G	A	EAS	F	260	0	0	520	0	1	0	NA	0	NA	NA	NA	1
113	.	X	2685193	PAR1	G	A	EAS	M	244	0	0	488	0	1	0	NA	0	NA	NA	NA	1
114	.	X	2685193	PAR1	G	A	EAS	Both	504	0	0	1008	0	1	0	NA	0	NA	0	NA	1
115	.	X	2685193	PAR1	G	A	EUR	F	263	0	0	526	0	1	0	NA	0	NA	NA	NA	1
116	.	X	2685193	PAR1	G	A	EUR	M	240	0	0	480	0	1	0	NA	0	NA	NA	NA	1
117	.	X	2685193	PAR1	G	A	EUR	Both	503	0	0	1006	0	1	0	NA	0	NA	0	NA	1
118	.	X	2685193	PAR1	G	A	AFR	F	244	91	7	579	105	0.846491	0.153509	NA	-0.00309711	0.659378	NA	NA	0.835276
119	.	X	2685193	PAR1	G	A	AFR	M	107	188	24	402	236	0.630094	0.369906	NA	-0.0615953	2.35791e-06	NA	NA	2.3068e-06
120	.	X	2685193	PAR1	G	A	AFR	Both	351	279	31	981	341	0.742057	0.257943	NA	-0.0196357	0.00835283	-0.216397	3.19709e-24	0.00827996
121	.	X	2685193	PAR1	G	A	AMR	F	169	7	1	345	9	0.974576	0.0254237	NA	0.00500335	0.00721973	NA	NA	0.0989613
122	.	X	2685193	PAR1	G	A	AMR	M	159	10	1	328	12	0.964706	0.0352941	NA	0.00463668	0.0758063	NA	NA	0.18205
123	.	X	2685193	PAR1	G	A	AMR	Both	328	17	2	673	21	0.969741	0.0302594	NA	0.00484806	0.0020865	-0.00987039	0.482913	0.0328354
124	.	X	2685193	PAR1	G	A	SAS	F	229	0	0	458	0	1	0	NA	0	NA	NA	NA	1
125	.	X	2685193	PAR1	G	A	SAS	M	260	0	0	520	0	1	0	NA	0	NA	NA	NA	1
126	.	X	2685193	PAR1	G	A	SAS	Both	489	0	0	978	0	1	0	NA	0	NA	0	NA	1
127	.	X	2686502	PAR1	C	T	ALL	F	709	473	89	1891	651	0.743902	0.256098	NA	NA	NA	NA	NA	NA
128	.	X	2686502	PAR1	C	T	ALL	M	492	568	173	1552	914	0.629359	0.370641	NA	NA	NA	NA	NA	NA
129	.	X	2686502	PAR1	C	T	ALL	Both	1201	1041	262	3443	1565	0.6875	0.3125	A2	NA	NA	-0.114543	2.73747e-18	NA
130	.	X	2686502	PAR1	C	T	EAS	F	137	109	14	383	137	0.736538	0.263462	NA	-0.0155658	0.195859	NA	NA	0.262295
131	.	X	2686502	PAR1	C	T	EAS	M	99	105	40	303	185	0.620902	0.379098	NA	0.0202189	0.179672	NA	NA	0.176167
132	.	X	2686502	PAR1	C	T	EAS	Both	236	214	54	686	322	0.680556	0.319444	NA	0.0050981	0.598569	-0.115637	8.59385e-05	0.608796
133	.	X	2686502	PAR1	C	T	EUR	F	183	69	11	435	91	0.826996	0.173004	NA	0.0118948	0.177573	NA	NA	0.193694
134	.	X	2686502	PAR1	C	T	EUR	M	152	81	7	385	95	0.802083	0.197917	NA	-0.0100043	0.328906	NA	NA	0.417922
135	.	X	2686502	PAR1	C	T	EUR	Both	335	150	18	820	186	0.815109	0.184891	NA	0.00160073	0.811713	-0.0249129	0.310929	0.768666
136	.	X	2686502	PAR1	C	T	AFR	F	164	138	40	466	218	0.681287	0.318713	NA	0.0153808	0.190206	NA	NA	0.212487
137	.	X	2686502	PAR1	C	T	AFR	M	41	192	86	274	364	0.429467	0.570533	NA	-0.0559153	4.58513e-05	NA	NA	5.95029e-05
138	.	X	2686502	PAR1	C	T	AFR	Both	205	330	126	740	582	0.559758	0.440242	NA	-0.0031928	0.739056	-0.251819	1.81686e-23	0.812799
139	.	X	2686502	PAR1	C	T	AMR	F	76	83	18	235	119	0.663842	0.336158	NA	-0.0113074	0.500231	NA	NA	0.61338
140	.	X	2686502	PAR1	C	T	AMR	M	81	69	20	231	109	0.679412	0.320588	NA	0.0148702	0.373387	NA	NA	0.38053
141	.	X	2686502	PAR1	C	T	AMR	Both	157	152	38	466	228	0.67147	0.32853	NA	0.00157796	0.893998	0.01557	0.663767	0.903319
142	.	X	2686502	PAR1	C	T	SAS	F	149	74	6	372	86	0.812227	0.187773	NA	-0.0090578	0.368796	NA	NA	0.514833
143	.	X	2686502	PAR1	C	T	SAS	M	119	121	20	359	161	0.690385	0.309615	NA	-0.0189386	0.153109	NA	NA	0.191518
144	.	X	2686502	PAR1	C	T	SAS	Both	268	195	26	731	247	0.747444	0.252556	NA	-0.0106149	0.213696	-0.121842	3.39015e-06	0.233105
145	.	X	2686586	PAR1	G	A	ALL	F	731	458	82	1920	622	0.755311	0.244689	NA	NA	NA	NA	NA	NA
146	.	X	2686586	PAR1	G	A	ALL	M	515	550	168	1580	886	0.640714	0.359286	NA	NA	NA	NA	NA	NA
147	.	X	2686586	PAR1	G	A	ALL	Both	1246	1008	250	3500	1508	0.698882	0.301118	A2	NA	NA	-0.114597	1.80398e-18	NA
148	.	X	2686586	PAR1	G	A	EAS	F	137	109	14	383	137	0.736538	0.263462	NA	-0.0155658	0.195859	NA	NA	0.262295
149	.	X	2686586	PAR1	G	A	EAS	M	99	105	40	303	185	0.620902	0.379098	NA	0.0202189	0.179672	NA	NA	0.176167
150	.	X	2686586	PAR1	G	A	EAS	Both	236	214	54	686	322	0.680556	0.319444	NA	0.0050981	0.598569	-0.115637	8.59385e-05	0.608796
151	.	X	2686586	PAR1	G	A	EUR	F	183	70	10	436	90	0.828897	0.171103	NA	0.00874669	0.317239	NA	NA	0.284422
152	.	X	2686586	PAR1	G	A	EUR	M	152	81	7	385	95	0.802083	0.197917	NA	-0.0100043	0.328906	NA	NA	0.417922
153	.	X	2686586	PAR1	G	A	EUR	Both	335	151	17	821	185	0.816103	0.183897	NA	-2.07502e-05	0.997526	-0.026814	0.27211	1
154	.	X	2686586	PAR1	G	A	AFR	F	163	139	40	465	219	0.679825	0.320175	NA	0.0144468	0.219659	NA	NA	0.215946
155	.	X	2686586	PAR1	G	A	AFR	M	42	191	86	275	363	0.431034	0.568966	NA	-0.0541293	8.07651e-05	NA	NA	9.98042e-05
156	.	X	2686586	PAR1	G	A	AFR	Both	205	330	126	740	582	0.559758	0.440242	NA	-0.0031928	0.739056	-0.24879	7.36349e-23	0.812799
157	.	X	2686586	PAR1	G	A	AMR	F	99	67	11	265	89	0.748588	0.251412	NA	-0.00106132	0.940195	NA	NA	1
158	.	X	2686586	PAR1	G	A	AMR	M	103	53	14	259	81	0.761765	0.238235	NA	0.0255969	0.0659134	NA	NA	0.0880416
159	.	X	2686586	PAR1	G	A	AMR	Both	202	120	25	524	170	0.755043	0.244957	NA	0.0120423	0.225181	0.0131771	0.696043	0.244882
160	.	X	2686586	PAR1	G	A	SAS	F	149	73	7	371	87	0.810044	0.189956	NA	-0.00551572	0.58751	NA	NA	0.673295
161	.	X	2686586	PAR1	G	A	SAS	M	119	120	21	358	162	0.688462	0.311538	NA	-0.016287	0.220788	NA	NA	0.249858
162	.	X	2686586	PAR1	G	A	SAS	Both	268	193	28	729	249	0.745399	0.254601	NA	-0.00756207	0.378241	-0.121582	4.67596e-06	0.406886
163	.	X	2689607	PAR1	G	A	ALL	F	894	347	30	2135	407	0.83989	0.16011	NA	NA	NA	NA	NA	NA
164	.	X	2689607	PAR1	G	A	ALL	M	684	465	84	1833	633	0.743309	0.256691	NA	NA	NA	NA	NA	NA
165	.	X	2689607	PAR1	G	A	ALL	Both	1578	812	114	3968	1040	0.792332	0.207668	A2	NA	NA	-0.0965808	2.71292e-17	NA
166	.	X	2689607	PAR1	G	A	EAS	F	157	90	13	404	116	0.776923	0.223077	NA	0.000236686	0.982432	NA	NA	1
167	.	X	2689607	PAR1	G	A	EAS	M	116	101	27	333	155	0.682377	0.317623	NA	0.0097714	0.481289	NA	NA	0.463602
168	.	X	2689607	PAR1	G	A	EAS	Both	273	191	40	737	271	0.731151	0.268849	NA	0.00708518	0.418406	-0.094546	0.000816674	0.42794
169	.	X	2689607	PAR1	G	A	EUR	F	189	69	5	447	79	0.84981	0.15019	NA	-0.00354566	0.652337	NA	NA	0.810986
170	.	X	2689607	PAR1	G	A	EUR	M	181	55	4	417	63	0.86875	0.13125	NA	-0.000559896	0.939363	NA	NA	1
171	.	X	2689607	PAR1	G	A	EUR	Both	370	124	9	864	142	0.858847	0.141153	NA	-0.00203155	0.707035	0.0189401	0.383469	0.854375
172	.	X	2689607	PAR1	G	A	AFR	F	241	94	7	576	108	0.842105	0.157895	NA	-0.00446291	0.534782	NA	NA	0.684598
173	.	X	2689607	PAR1	G	A	AFR	M	111	172	36	394	244	0.617555	0.382445	NA	-0.0334116	0.011515	NA	NA	0.0130032
174	.	X	2689607	PAR1	G	A	AFR	Both	352	266	43	970	352	0.733737	0.266263	NA	-0.00584316	0.441924	-0.22455	1.76285e-23	0.486516
175	.	X	2689607	PAR1	G	A	AMR	F	136	40	1	312	42	0.881356	0.118644	NA	-0.0084267	0.283663	NA	NA	0.474483
176	.	X	2689607	PAR1	G	A	AMR	M	136	32	2	304	36	0.894118	0.105882	NA	0.000553633	0.939222	NA	NA	1
177	.	X	2689607	PAR1	G	A	AMR	Both	272	72	3	616	78	0.887608	0.112392	NA	-0.00398641	0.456651	0.0127617	0.586894	0.596825
178	.	X	2689607	PAR1	G	A	SAS	F	171	54	4	396	62	0.864629	0.135371	NA	-0.000858107	0.911661	NA	NA	1
179	.	X	2689607	PAR1	G	A	SAS	M	140	105	15	385	135	0.740385	0.259615	NA	-0.00970784	0.415433	NA	NA	0.518579
180	.	X	2689607	PAR1	G	A	SAS	Both	311	159	19	781	197	0.798569	0.201431	NA	-0.00171984	0.813099	-0.124244	4.35694e-07	0.888804
181	.	X	2692597	PAR1	T	C	ALL	F	316	643	312	1275	1267	0.501574	0.498426	NA	NA	NA	NA	NA	NA
182	.	X	2692597	PAR1	T	C	ALL	M	207	613	413	1027	1439	0.416464	0.583536	NA	NA	NA	NA	NA	NA
183	.	X	2692597	PAR1	T	C	ALL	Both	523	1256	725	2302	2706	0.459665	0.540335	A1	NA	NA	0.0851097	9.43267e-10	NA
184	.	X	2692597	PAR1	T	C	EAS	F	76	132	52	284	236	0.546154	0.453846	NA	-0.00597633	0.697443	NA	NA	0.802336
185	.	X	2692597	PAR1	T	C	EAS	M	36	128	80	200	288	0.409836	0.590164	NA	-0.0204246	0.187148	NA	NA	0.23335
186	.	X	2692597	PAR1	T	C	EAS	Both	112	260	132	484	524	0.480159	0.519841	NA	-0.00833018	0.45372	0.136318	6.89835e-06	0.476436
187	.	X	2692597	PAR1	T	C	EUR	F	78	133	52	289	237	0.54943	0.45057	NA	-0.005295	0.728687	NA	NA	0.803501
188	.	X	2692597	PAR1	T	C	EUR	M	60	129	51	249	231	0.51875	0.48125	NA	-0.0191016	0.23588	NA	NA	0.300531
189	.	X	2692597	PAR1	T	C	EUR	Both	138	262	103	538	468	0.534791	0.465209	NA	-0.0116478	0.293711	0.0306797	0.317217	0.324591
190	.	X	2692597	PAR1	T	C	AFR	F	60	167	115	287	397	0.419591	0.580409	NA	-0.000617711	0.962587	NA	NA	1
191	.	X	2692597	PAR1	T	C	AFR	M	14	138	167	166	472	0.260188	0.739812	NA	-0.0238107	0.0271524	NA	NA	0.0294977
192	.	X	2692597	PAR1	T	C	AFR	Both	74	305	282	453	869	0.342663	0.657337	NA	-0.00546609	0.532686	0.159403	1.51168e-10	0.604297
193	.	X	2692597	PAR1	T	C	AMR	F	40	86	51	166	188	0.468927	0.531073	NA	0.00609659	0.744653	NA	NA	0.763465
194	.	X	2692597	PAR1	T	C	AMR	M	50	93	27	193	147	0.567647	0.432353	NA	-0.0281055	0.135401	NA	NA	0.161232
195	.	X	2692597	PAR1	T	C	AMR	Both	90	179	78	359	335	0.517291	0.482709	NA	-0.00822405	0.539531	-0.0987205	0.00742729	0.591372
196	.	X	2692597	PAR1	T	C	SAS	F	62	125	42	249	209	0.543668	0.456332	NA	-0.0248327	0.129849	NA	NA	0.145035
197	.	X	2692597	PAR1	T	C	SAS	M	47	125	88	219	301	0.421154	0.578846	NA	0.00339867	0.822137	NA	NA	0.800525
198	.	X	2692597	PAR1	T	C	SAS	Both	109	250	130	468	510	0.478528	0.521472	NA	-0.00608479	0.589739	0.122514	7.86949e-05	0.65051
199	.	X	2692710	PAR1	A	G	ALL	F	847	361	63	2055	487	0.808419	0.191581	NA	NA	NA	NA	NA	NA
200	.	X	2692710	PAR1	A	G	ALL	M	487	601	145	1575	891	0.638686	0.361314	NA	NA	NA	NA	NA	NA
201	.	X	2692710	PAR1	A	G	ALL	Both	1334	962	208	3630	1378	0.72484	0.27516	A2	NA	NA	-0.169732	1.67964e-42	NA
202	.	X	2692710	PAR1	A	G	EAS	F	105	116	39	326	194	0.626923	0.373077	NA	0.0108136	0.455973	NA	NA	0.50702
203	.	X	2692710	PAR1	A	G	EAS	M	49	130	65	228	260	0.467213	0.532787	NA	-0.0174684	0.273002	NA	NA	0.305217
204	.	X	2692710	PAR1	A	G	EAS	Both	154	246	104	554	454	0.549603	0.450397	NA	0.00349191	0.751479	-0.15971	2.0396e-07	0.787193
205	.	X	2692710	PAR1	A	G	EUR	F	184	70	9	438	88	0.8327	0.1673	NA	0.00623112	0.468226	NA	NA	0.504571
206	.	X	2692710	PAR1	A	G	EUR	M	130	96	14	356	124	0.741667	0.258333	NA	-0.00840278	0.496871	NA	NA	0.613338
207	.	X	2692710	PAR1	A	G	EUR	Both	314	166	23	794	212	0.789264	0.210736	NA	0.00131616	0.859137	-0.091033	0.000388334	0.893261
208	.	X	2692710	PAR1	A	G	AFR	F	269	68	5	606	78	0.885965	0.114035	NA	0.00161588	0.767399	NA	NA	0.787116
209	.	X	2692710	PAR1	A	G	AFR	M	66	215	38	347	291	0.543887	0.456113	NA	-0.0889167	1.53625e-10	NA	NA	1.66303e-10
210	.	X	2692710	PAR1	A	G	AFR	Both	335	283	43	953	369	0.720877	0.279123	NA	-0.0128564	0.10044	-0.342078	1.16873e-65	0.12157
211	.	X	2692710	PAR1	A	G	AMR	F	132	42	3	306	48	0.864407	0.135593	NA	-0.00143637	0.870486	NA	NA	1
212	.	X	2692710	PAR1	A	G	AMR	M	134	30	6	298	42	0.876471	0.123529	NA	0.0200346	0.0158363	NA	NA	0.0245518
213	.	X	2692710	PAR1	A	G	AMR	Both	266	72	9	604	90	0.870317	0.129683	NA	0.00911892	0.132314	0.0120638	0.649439	0.149087
214	.	X	2692710	PAR1	A	G	SAS	F	157	65	7	379	79	0.827511	0.172489	NA	0.000815202	0.931127	NA	NA	1
215	.	X	2692710	PAR1	A	G	SAS	M	108	130	22	346	174	0.665385	0.334615	NA	-0.0273521	0.0476047	NA	NA	0.0525565
216	.	X	2692710	PAR1	A	G	SAS	Both	265	195	29	725	253	0.741309	0.258691	NA	-0.00761644	0.3798	-0.162126	6.55314e-10	0.411386
217	.	X	2693111	PAR1	T	C	ALL	F	1209	61	1	2479	63	0.975216	0.0247836	NA	NA	NA	NA	NA	NA
218	.	X	2693111	PAR1	T	C	ALL	M	982	230	21	2194	272	0.8897	0.1103	NA	NA	NA	NA	NA	NA
219	.	X	2693111	PAR1	T	C	ALL	Both	2191	291	22	4673	335	0.933107	0.066893	A2	NA	NA	-0.0855164	7.81856e-33	NA
220	.	X	2693111	PAR1	T	C	EAS	F	259	1	0	519	1	0.998077	0.00192308	NA	-3.69822e-06	0.975215	NA	NA	1
221	.	X	2693111	PAR1	T	C	EAS	M	242	2	0	486	2	0.995902	0.00409836	NA	-1.67966e-05	0.948746	NA	NA	1
222	.	X	2693111	PAR1	T	C	EAS	Both	501	3	0	1005	3	0.997024	0.00297619	NA	-8.85771e-06	0.94657	-0.00217528	0.530267	1
223	.	X	2693111	PAR1	T	C	EUR	F	262	1	0	525	1	0.998099	0.00190114	NA	-3.61434e-06	0.975357	NA	NA	1
224	.	X	2693111	PAR1	T	C	EUR	M	240	0	0	480	0	1	0	NA	0	NA	NA	NA	1
225	.	X	2693111	PAR1	T	C	EUR	Both	502	1	0	1005	1	0.999006	0.000994036	NA	-9.88107e-07	0.982196	0.00190114	0.316389	1
226	.	X	2693111	PAR1	T	C	AFR	F	286	55	1	627	57	0.916667	0.0833333	NA	-0.00402047	0.33039	NA	NA	0.491856
227	.	X	2693111	PAR1	T	C	AFR	M	80	219	20	379	259	0.594044	0.405956	NA	-0.102104	3.96616e-14	NA	NA	1.28655e-14
228	.	X	2693111	PAR1	T	C	AFR	Both	366	274	21	1006	316	0.760968	0.239032	NA	-0.0253661	0.000336611	-0.322623	6.82969e-72	0.000256692
229	.	X	2693111	PAR1	T	C	AMR	F	173	4	0	350	4	0.988701	0.0112994	NA	-0.000127677	0.87915	NA	NA	1
230	.	X	2693111	PAR1	T	C	AMR	M	160	9	1	329	11	0.967647	0.0323529	NA	0.00483564	0.0440153	NA	NA	0.153756
231	.	X	2693111	PAR1	T	C	AMR	Both	333	13	1	679	15	0.978386	0.0216138	NA	0.00241469	0.0334136	-0.0210535	0.0725797	0.143188
232	.	X	2693111	PAR1	T	C	SAS	F	229	0	0	458	0	1	0	NA	0	NA	NA	NA	1
233	.	X	2693111	PAR1	T	C	SAS	M	260	0	0	520	0	1	0	NA	0	NA	NA	NA	1
234	.	X	2693111	PAR1	T	C	SAS	Both	489	0	0	978	0	1	0	NA	0	NA	0	NA	1
235	.	X	2693112	PAR1	C	G	ALL	F	1243	28	0	2514	28	0.988985	0.0110149	NA	NA	NA	NA	NA	NA
236	.	X	2693112	PAR1	C	G	ALL	M	985	237	11	2207	259	0.894972	0.105028	NA	NA	NA	NA	NA	NA
237	.	X	2693112	PAR1	C	G	ALL	Both	2228	265	11	4721	287	0.942692	0.0573083	A2	NA	NA	-0.0940134	3.07641e-48	NA
238	.	X	2693112	PAR1	C	G	EAS	F	259	1	0	519	1	0.998077	0.00192308	NA	-3.69822e-06	0.975215	NA	NA	1
239	.	X	2693112	PAR1	C	G	EAS	M	242	2	0	486	2	0.995902	0.00409836	NA	-1.67966e-05	0.948746	NA	NA	1
240	.	X	2693112	PAR1	C	G	EAS	Both	501	3	0	1005	3	0.997024	0.00297619	NA	-8.85771e-06	0.94657	-0.00217528	0.530267	1
241	.	X	2693112	PAR1	C	G	EUR	F	262	1	0	525	1	0.998099	0.00190114	NA	-3.61434e-06	0.975357	NA	NA	1
242	.	X	2693112	PAR1	C	G	EUR	M	240	0	0	480	0	1	0	NA	0	NA	NA	NA	1
243	.	X	2693112	PAR1	C	G	EUR	Both	502	1	0	1005	1	0.999006	0.000994036	NA	-9.88107e-07	0.982196	0.00190114	0.316389	1
244	.	X	2693112	PAR1	C	G	AFR	F	317	25	0	659	25	0.96345	0.0365497	NA	-0.00133588	0.482951	NA	NA	1
245	.	X	2693112	PAR1	C	G	AFR	M	81	228	10	390	248	0.611285	0.388715	NA	-0.119751	2.23272e-19	NA	NA	2.41704e-21
246	.	X	2693112	PAR1	C	G	AFR	Both	398	253	10	1049	273	0.793495	0.206505	NA	-0.0275158	1.57977e-05	-0.352165	3.83228e-117	4.70999e-06
247	.	X	2693112	PAR1	C	G	AMR	F	176	1	0	353	1	0.997175	0.00282486	NA	-7.97983e-06	0.969936	NA	NA	1
248	.	X	2693112	PAR1	C	G	AMR	M	162	7	1	331	9	0.973529	0.0264706	NA	0.00518166	0.00874958	NA	NA	0.102919
249	.	X	2693112	PAR1	C	G	AMR	Both	338	8	1	684	10	0.985591	0.0144092	NA	0.00267422	0.00045197	-0.0236457	0.0174607	0.063629
250	.	X	2693112	PAR1	C	G	SAS	F	229	0	0	458	0	1	0	NA	0	NA	NA	NA	1
251	.	X	2693112	PAR1	C	G	SAS	M	260	0	0	520	0	1	0	NA	0	NA	NA	NA	1
252	.	X	2693112	PAR1	C	G	SAS	Both	489	0	0	978	0	1	0	NA	0	NA	0	NA	1
253	.	X	2693116	PAR1	C	A	ALL	F	1209	61	1	2479	63	0.975216	0.0247836	NA	NA	NA	NA	NA	NA
254	.	X	2693116	PAR1	C	A	ALL	M	982	230	21	2194	272	0.8897	0.1103	NA	NA	NA	NA	NA	NA
255	.	X	2693116	PAR1	C	A	ALL	Both	2191	291	22	4673	335	0.933107	0.066893	A2	NA	NA	-0.0855164	7.81856e-33	NA
256	.	X	2693116	PAR1	C	A	EAS	F	259	1	0	519	1	0.998077	0.00192308	NA	-3.69822e-06	0.975215	NA	NA	1
257	.	X	2693116	PAR1	C	A	EAS	M	242	2	0	486	2	0.995902	0.00409836	NA	-1.67966e-05	0.948746	NA	NA	1
258	.	X	2693116	PAR1	C	A	EAS	Both	501	3	0	1005	3	0.997024	0.00297619	NA	-8.85771e-06	0.94657	-0.00217528	0.530267	1
259	.	X	2693116	PAR1	C	A	EUR	F	262	1	0	525	1	0.998099	0.00190114	NA	-3.61434e-06	0.975357	NA	NA	1
260	.	X	2693116	PAR1	C	A	EUR	M	240	0	0	480	0	1	0	NA	0	NA	NA	NA	1
261	.	X	2693116	PAR1	C	A	EUR	Both	502	1	0	1005	1	0.999006	0.000994036	NA	-9.88107e-07	0.982196	0.00190114	0.316389	1
262	.	X	2693116	PAR1	C	A	AFR	F	286	55	1	627	57	0.916667	0.0833333	NA	-0.00402047	0.33039	NA	NA	0.491856
263	.	X	2693116	PAR1	C	A	AFR	M	80	219	20	379	259	0.594044	0.405956	NA	-0.102104	3.96616e-14	NA	NA	1.28655e-14
264	.	X	2693116	PAR1	C	A	AFR	Both	366	274	21	1006	316	0.760968	0.239032	NA	-0.0253661	0.000336611	-0.322623	6.82969e-72	0.000256692
265	.	X	2693116	PAR1	C	A	AMR	F	173	4	0	350	4	0.988701	0.0112994	NA	-0.000127677	0.87915	NA	NA	1
266	.	X	2693116	PAR1	C	A	AMR	M	160	9	1	329	11	0.967647	0.0323529	NA	0.00483564	0.0440153	NA	NA	0.153756
267	.	X	2693116	PAR1	C	A	AMR	Both	333	13	1	679	15	0.978386	0.0216138	NA	0.00241469	0.0334136	-0.0210535	0.0725797	0.143188
268	.	X	2693116	PAR1	C	A	SAS	F	229	0	0	458	0	1	0	NA	0	NA	NA	NA	1
269	.	X	2693116	PAR1	C	A	SAS	M	260	0	0	520	0	1	0	NA	0	NA	NA	NA	1
270	.	X	2693116	PAR1	C	A	SAS	Both	489	0	0	978	0	1	0	NA	0	NA	0	NA	1
271	.	X	2693175	PAR1	A	C	ALL	F	320	654	297	1294	1248	0.509048	0.490952	NA	NA	NA	NA	NA	NA
272	.	X	2693175	PAR1	A	C	ALL	M	202	619	412	1023	1443	0.414842	0.585158	NA	NA	NA	NA	NA	NA
273	.	X	2693175	PAR1	A	C	ALL	Both	522	1273	709	2317	2691	0.46266	0.53734	A1	NA	NA	0.0942061	8.77167e-12	NA
274	.	X	2693175	PAR1	A	C	EAS	F	74	134	52	282	238	0.542308	0.457692	NA	-0.00948225	0.537896	NA	NA	0.617307
275	.	X	2693175	PAR1	A	C	EAS	M	36	128	80	200	288	0.409836	0.590164	NA	-0.0204246	0.187148	NA	NA	0.23335
276	.	X	2693175	PAR1	A	C	EAS	Both	110	262	132	482	526	0.478175	0.521825	NA	-0.010397	0.349567	0.132472	1.16267e-05	0.372996
277	.	X	2693175	PAR1	A	C	EUR	F	74	134	55	282	244	0.536122	0.463878	NA	-0.00605763	0.692832	NA	NA	0.804058
278	.	X	2693175	PAR1	A	C	EUR	M	55	130	55	240	240	0.5	0.5	NA	-0.0208333	0.196706	NA	NA	0.244978
279	.	X	2693175	PAR1	A	C	EUR	Both	129	264	110	522	484	0.518887	0.481113	NA	-0.0127822	0.250831	0.0361217	0.238413	0.283926
280	.	X	2693175	PAR1	A	C	AFR	F	70	174	98	314	370	0.459064	0.540936	NA	-0.00606169	0.651682	NA	NA	0.743835
281	.	X	2693175	PAR1	A	C	AFR	M	15	148	156	178	460	0.278997	0.721003	NA	-0.0308173	0.00621464	NA	NA	0.00780151
282	.	X	2693175	PAR1	A	C	AFR	Both	85	322	254	492	830	0.372163	0.627837	NA	-0.00991255	0.275404	0.180067	5.01715e-13	0.317712
283	.	X	2693175	PAR1	A	C	AMR	F	37	89	51	163	191	0.460452	0.539548	NA	-0.00297648	0.873358	NA	NA	1
284	.	X	2693175	PAR1	A	C	AMR	M	50	90	30	190	150	0.558824	0.441176	NA	-0.0181661	0.336691	NA	NA	0.436157
285	.	X	2693175	PAR1	A	C	AMR	Both	87	179	81	353	341	0.508646	0.491354	NA	-0.00799982	0.551002	-0.0983716	0.00775604	0.592116
286	.	X	2693175	PAR1	A	C	SAS	F	65	123	41	253	205	0.552402	0.447598	NA	-0.0213049	0.192258	NA	NA	0.229511
287	.	X	2693175	PAR1	A	C	SAS	M	46	123	91	215	305	0.413462	0.586538	NA	0.00597263	0.69128	NA	NA	0.701969
288	.	X	2693175	PAR1	A	C	SAS	Both	111	246	132	468	510	0.478528	0.521472	NA	-0.00199481	0.859686	0.13894	8.25882e-06	0.927804
289	.	X	2693624	PAR1	G	A	ALL	F	335	640	296	1310	1232	0.515342	0.484658	NA	NA	NA	NA	NA	NA
290	.	X	2693624	PAR1	G	A	ALL	M	209	617	407	1035	1431	0.419708	0.580292	NA	NA	NA	NA	NA	NA
291	.	X	2693624	PAR1	G	A	ALL	Both	544	1257	703	2345	2663	0.468251	0.531749	A1	NA	NA	0.0956342	6.22531e-12	NA
292	.	X	2693624	PAR1	G	A	EAS	F	77	129	54	283	237	0.544231	0.455769	NA	-3.3284e-05	0.998274	NA	NA	1
293	.	X	2693624	PAR1	G	A	EAS	M	36	128	80	200	288	0.409836	0.590164	NA	-0.0204246	0.187148	NA	NA	0.23335
294	.	X	2693624	PAR1	G	A	EAS	Both	113	257	134	483	525	0.479167	0.520833	NA	-0.00539435	0.627497	0.134395	1.05658e-05	0.656178
295	.	X	2693624	PAR1	G	A	EUR	F	81	129	53	291	235	0.553232	0.446768	NA	0.00191921	0.899791	NA	NA	0.901076
296	.	X	2693624	PAR1	G	A	EUR	M	58	128	54	244	236	0.508333	0.491667	NA	-0.0167361	0.299556	NA	NA	0.365745
297	.	X	2693624	PAR1	G	A	EUR	Both	139	257	107	535	471	0.531809	0.468191	NA	-0.00647902	0.55949	0.0448986	0.147178	0.591771
298	.	X	2693624	PAR1	G	A	AFR	F	70	173	99	313	371	0.457602	0.542398	NA	-0.00472154	0.724991	NA	NA	0.827452
299	.	X	2693624	PAR1	G	A	AFR	M	18	146	155	182	456	0.285266	0.714734	NA	-0.0249506	0.0288408	NA	NA	0.0386803
300	.	X	2693624	PAR1	G	A	AFR	Both	88	319	254	495	827	0.374433	0.625567	NA	-0.00706821	0.437854	0.172336	8.41908e-12	0.45611
301	.	X	2693624	PAR1	G	A	AMR	F	40	88	49	168	186	0.474576	0.525424	NA	0.000766063	0.967397	NA	NA	1
302	.	X	2693624	PAR1	G	A	AMR	M	50	92	28	192	148	0.564706	0.435294	NA	-0.0247751	0.188806	NA	NA	0.215003
303	.	X	2693624	PAR1	G	A	AMR	Both	90	180	77	360	334	0.518732	0.481268	NA	-0.00971688	0.468428	-0.0901296	0.0144057	0.519243
304	.	X	2693624	PAR1	G	A	SAS	F	67	121	41	255	203	0.556769	0.443231	NA	-0.0174148	0.285565	NA	NA	0.348454
305	.	X	2693624	PAR1	G	A	SAS	M	47	123	90	217	303	0.417308	0.582692	NA	0.00662352	0.660504	NA	NA	0.702021
306	.	X	2693624	PAR1	G	A	SAS	Both	114	244	131	472	506	0.482618	0.517382	NA	0.000209099	0.985226	0.139461	8.49528e-06	1
307	.	X	2694806	PAR1	G	A	ALL	F	786	361	124	1933	609	0.760425	0.239575	NA	NA	NA	NA	NA	NA
308	.	X	2694806	PAR1	G	A	ALL	M	111	847	275	1069	1397	0.433496	0.566504	NA	NA	NA	NA	NA	NA
309	.	X	2694806	PAR1	G	A	ALL	Both	897	1208	399	3002	2006	0.599441	0.400559	A2	NA	NA	-0.326929	9.24252e-160	NA
310	.	X	2694806	PAR1	G	A	EAS	F	221	36	3	478	42	0.919231	0.0807692	NA	0.00501479	0.276108	NA	NA	0.223022
311	.	X	2694806	PAR1	G	A	EAS	M	27	204	13	258	230	0.528689	0.471311	NA	-0.168856	3.48673e-26	NA	NA	3.59092e-28
312	.	X	2694806	PAR1	G	A	EAS	Both	248	240	16	736	272	0.730159	0.269841	NA	-0.0410683	2.87626e-06	-0.390542	1.21837e-106	1.49304e-06
313	.	X	2694806	PAR1	G	A	EUR	F	226	36	1	488	38	0.927757	0.0722433	NA	-0.00141682	0.731737	NA	NA	1
314	.	X	2694806	PAR1	G	A	EUR	M	14	213	13	241	239	0.502083	0.497917	NA	-0.193754	3.27559e-33	NA	NA	1.19846e-36
315	.	X	2694806	PAR1	G	A	EUR	Both	240	249	14	729	277	0.724652	0.275348	NA	-0.0479835	6.91288e-08	-0.425673	6.40534e-165	1.45209e-08
316	.	X	2694806	PAR1	G	A	AFR	F	101	151	90	353	331	0.516082	0.483918	NA	0.0289811	0.0318697	NA	NA	0.0309379
317	.	X	2694806	PAR1	G	A	AFR	M	2	160	157	164	474	0.257053	0.742947	NA	-0.0598068	2.22844e-08	NA	NA	4.02769e-10
318	.	X	2694806	PAR1	G	A	AFR	Both	103	311	247	517	805	0.391074	0.608926	NA	0.00288553	0.755396	-0.259029	1.30001e-25	0.744514
319	.	X	2694806	PAR1	G	A	AMR	F	142	32	3	316	38	0.892655	0.107345	NA	0.00542628	0.45121	NA	NA	0.426393
320	.	X	2694806	PAR1	G	A	AMR	M	61	101	8	223	117	0.655882	0.344118	NA	-0.0713581	3.75179e-05	NA	NA	3.49173e-05
321	.	X	2694806	PAR1	G	A	AMR	Both	203	133	11	539	155	0.776657	0.223343	NA	-0.0181818	0.0508743	-0.236773	3.19869e-18	0.0625931
322	.	X	2694806	PAR1	G	A	SAS	F	96	106	27	298	160	0.650655	0.349345	NA	-0.00413798	0.782942	NA	NA	0.884537
323	.	X	2694806	PAR1	G	A	SAS	M	7	169	84	183	337	0.351923	0.648077	NA	-0.0969268	7.25136e-12	NA	NA	7.40726e-13
324	.	X	2694806	PAR1	G	A	SAS	Both	103	275	111	481	497	0.49182	0.50818	NA	-0.031253	0.00568924	-0.298732	4.48356e-28	0.00666442
325	.	X	2694821	PAR1	G	A	ALL	F	1005	247	19	2257	285	0.887884	0.112116	NA	NA	NA	NA	NA	NA
326	.	X	2694821	PAR1	G	A	ALL	M	1072	157	4	2301	165	0.93309	0.06691	NA	NA	NA	NA	NA	NA
327	.	X	2694821	PAR1	G	A	ALL	Both	2077	404	23	4558	450	0.910144	0.0898562	A2	NA	NA	0.0452065	2.01295e-08	NA
328	.	X	2694821	PAR1	G	A	EAS	F	220	37	3	477	43	0.917308	0.0826923	NA	0.00470044	0.317706	NA	NA	0.39641
329	.	X	2694821	PAR1	G	A	EAS	M	214	28	2	456	32	0.934426	0.0655738	NA	0.0038968	0.320511	NA	NA	0.270419
330	.	X	2694821	PAR1	G	A	EAS	Both	434	65	5	933	75	0.925595	0.0744048	NA	0.00438457	0.152921	0.0171185	0.313495	0.181134
331	.	X	2694821	PAR1	G	A	EUR	F	188	73	2	449	77	0.853612	0.146388	NA	-0.0138248	0.0727803	NA	NA	0.0855958
332	.	X	2694821	PAR1	G	A	EUR	M	205	34	1	444	36	0.925	0.075	NA	-0.00145833	0.744684	NA	NA	1
333	.	X	2694821	PAR1	G	A	EUR	Both	393	107	3	893	113	0.887674	0.112326	NA	-0.00665293	0.134536	0.0713878	0.000144224	0.178752
334	.	X	2694821	PAR1	G	A	AFR	F	228	102	12	558	126	0.815789	0.184211	NA	0.0011542	0.887051	NA	NA	0.85781
335	.	X	2694821	PAR1	G	A	AFR	M	256	62	1	574	64	0.899687	0.100313	NA	-0.006928	0.17036	NA	NA	0.342495
336	.	X	2694821	PAR1	G	A	AFR	Both	484	164	13	1132	190	0.856278	0.143722	NA	-0.000988737	0.836354	0.083897	7.75683e-06	1
337	.	X	2694821	PAR1	G	A	AMR	F	146	30	1	322	32	0.909605	0.0903955	NA	-0.00252163	0.683268	NA	NA	1
338	.	X	2694821	PAR1	G	A	AMR	M	149	21	0	319	21	0.938235	0.0617647	NA	-0.00381488	0.390712	NA	NA	1
339	.	X	2694821	PAR1	G	A	AMR	Both	295	51	1	641	53	0.923631	0.0763689	NA	-0.00295036	0.435887	0.0286308	0.144192	0.707175
340	.	X	2694821	PAR1	G	A	SAS	F	223	5	1	451	7	0.984716	0.0152838	NA	0.00413322	3.24048e-05	NA	NA	0.045448
341	.	X	2694821	PAR1	G	A	SAS	M	248	12	0	508	12	0.976923	0.0230769	NA	-0.000532544	0.703282	NA	NA	1
342	.	X	2694821	PAR1	G	A	SAS	Both	471	17	1	959	19	0.980573	0.0194274	NA	0.00166757	0.0529018	-0.00779308	0.395767	0.163249
343	.	X	2695830	PAR1	A	G	ALL	F	876	333	62	2085	457	0.82022	0.17978	NA	NA	NA	NA	NA	NA
344	.	X	2695830	PAR1	A	G	ALL	M	105	911	217	1121	1345	0.454582	0.545418	NA	NA	NA	NA	NA	NA
345	.	X	2695830	PAR1	A	G	ALL	Both	981	1244	279	3206	1802	0.640176	0.359824	A2	NA	NA	-0.365638	3.89654e-253	NA
346	.	X	2695830	PAR1	A	G	EAS	F	244	15	1	503	17	0.967308	0.0326923	NA	0.00277737	0.156731	NA	NA	0.236741
347	.	X	2695830	PAR1	A	G	EAS	M	12	225	7	249	239	0.510246	0.489754	NA	-0.211171	8.78508e-40	NA	NA	1.46854e-45
348	.	X	2695830	PAR1	A	G	EAS	Both	256	240	8	752	256	0.746032	0.253968	NA	-0.0486269	8.32441e-09	-0.457062	3.69343187234664e-314	4.32608e-10
349	.	X	2695830	PAR1	A	G	EUR	F	166	89	8	421	105	0.80038	0.19962	NA	-0.0094298	0.338491	NA	NA	0.440402
350	.	X	2695830	PAR1	A	G	EUR	M	11	182	47	204	276	0.425	0.575	NA	-0.134792	1.2854e-17	NA	NA	8.62329e-19
351	.	X	2695830	PAR1	A	G	EUR	Both	177	271	55	625	381	0.621272	0.378728	NA	-0.0340907	0.00115626	-0.37538	1.46405e-61	0.00127271
352	.	X	2695830	PAR1	A	G	AFR	F	126	168	48	420	264	0.614035	0.385965	NA	-0.00861804	0.501277	NA	NA	0.568526
353	.	X	2695830	PAR1	A	G	AFR	M	4	192	123	200	438	0.31348	0.68652	NA	-0.0857303	1.1202e-12	NA	NA	1.00281e-14
354	.	X	2695830	PAR1	A	G	AFR	Both	130	360	171	620	702	0.468986	0.531014	NA	-0.0232765	0.0162614	-0.300555	1.76482e-38	0.0191088
355	.	X	2695830	PAR1	A	G	AMR	F	135	37	5	307	47	0.867232	0.132768	NA	0.0106211	0.219734	NA	NA	0.198778
356	.	X	2695830	PAR1	A	G	AMR	M	55	93	22	203	137	0.597059	0.402941	NA	-0.0329498	0.074141	NA	NA	0.109979
357	.	X	2695830	PAR1	A	G	AMR	Both	190	130	27	510	184	0.73487	0.26513	NA	0.00751605	0.472389	-0.270173	3.53128e-18	0.490973
358	.	X	2695830	PAR1	A	G	SAS	F	205	24	0	434	24	0.947598	0.0524017	NA	-0.00274594	0.402686	NA	NA	1
359	.	X	2695830	PAR1	A	G	SAS	M	23	219	18	265	255	0.509615	0.490385	NA	-0.171246	2.21323e-28	NA	NA	2.76893e-30
360	.	X	2695830	PAR1	A	G	SAS	Both	228	243	18	699	279	0.714724	0.285276	NA	-0.0445726	1.33725e-06	-0.437983	1.85454e-166	7.6563e-07
361	.	X	2695860	PAR1	A	G	ALL	F	893	317	61	2103	439	0.827301	0.172699	NA	NA	NA	NA	NA	NA
362	.	X	2695860	PAR1	A	G	ALL	M	102	917	214	1121	1345	0.454582	0.545418	NA	NA	NA	NA	NA	NA
363	.	X	2695860	PAR1	A	G	ALL	Both	995	1234	275	3224	1784	0.64377	0.35623	A2	NA	NA	-0.372719	8.20845e-268	NA
364	.	X	2695860	PAR1	A	G	EAS	F	249	10	1	508	12	0.976923	0.0230769	NA	0.00331361	0.0177877	NA	NA	0.121733
365	.	X	2695860	PAR1	A	G	EAS	M	9	228	7	246	242	0.504098	0.495902	NA	-0.21723	5.72188e-42	NA	NA	1.03633e-48
366	.	X	2695860	PAR1	A	G	EAS	Both	258	238	8	754	254	0.748016	0.251984	NA	-0.047623	1.41015e-08	-0.472825	0	1.29923e-09
367	.	X	2695860	PAR1	A	G	EUR	F	168	88	7	424	102	0.806084	0.193916	NA	-0.0109876	0.254308	NA	NA	0.325327
368	.	X	2695860	PAR1	A	G	EUR	M	10	186	44	206	274	0.429167	0.570833	NA	-0.142517	2.01686e-19	NA	NA	1.15958e-20
369	.	X	2695860	PAR1	A	G	EUR	Both	178	274	51	630	376	0.626243	0.373757	NA	-0.038303	0.000242405	-0.376917	4.78226e-65	0.000284043
370	.	X	2695860	PAR1	A	G	AFR	F	128	166	48	422	262	0.616959	0.383041	NA	-0.00636948	0.618172	NA	NA	0.648872
371	.	X	2695860	PAR1	A	G	AFR	M	4	192	123	200	438	0.31348	0.68652	NA	-0.0857303	1.1202e-12	NA	NA	1.00281e-14
372	.	X	2695860	PAR1	A	G	AFR	Both	132	358	171	622	700	0.470499	0.529501	NA	-0.0216721	0.0253165	-0.303479	4.87495e-39	0.0288674
373	.	X	2695860	PAR1	A	G	AMR	F	135	37	5	307	47	0.867232	0.132768	NA	0.0106211	0.219734	NA	NA	0.198778
374	.	X	2695860	PAR1	A	G	AMR	M	55	93	22	203	137	0.597059	0.402941	NA	-0.0329498	0.074141	NA	NA	0.109979
375	.	X	2695860	PAR1	A	G	AMR	Both	190	130	27	510	184	0.73487	0.26513	NA	0.00751605	0.472389	-0.270173	3.53128e-18	0.490973
376	.	X	2695860	PAR1	A	G	SAS	F	213	16	0	442	16	0.965066	0.0349345	NA	-0.00122042	0.583835	NA	NA	1
377	.	X	2695860	PAR1	A	G	SAS	M	24	218	18	266	254	0.511538	0.488462	NA	-0.169364	8.33391e-28	NA	NA	1.37529e-29
378	.	X	2695860	PAR1	A	G	SAS	Both	237	234	18	708	270	0.723926	0.276074	NA	-0.0394068	1.29943e-05	-0.453527	3.82015e-200	8.27195e-06
379	.	X	2696560	PAR1	G	A	ALL	F	913	303	55	2129	413	0.83753	0.16247	NA	NA	NA	NA	NA	NA
380	.	X	2696560	PAR1	G	A	ALL	M	99	940	194	1138	1328	0.461476	0.538524	NA	NA	NA	NA	NA	NA
381	.	X	2696560	PAR1	G	A	ALL	Both	1012	1243	249	3267	1741	0.652356	0.347644	A2	NA	NA	-0.376053	5.54323e-289	NA
382	.	X	2696560	PAR1	G	A	EAS	F	255	5	0	515	5	0.990385	0.00961538	NA	-9.24556e-05	0.875601	NA	NA	1
383	.	X	2696560	PAR1	G	A	EAS	M	9	234	1	252	236	0.516393	0.483607	NA	-0.229777	7.71429e-47	NA	NA	2.14336e-57
384	.	X	2696560	PAR1	G	A	EAS	Both	264	239	1	767	241	0.760913	0.239087	NA	-0.0551786	9.8158e-12	-0.473991	0	1.50306e-15
385	.	X	2696560	PAR1	G	A	EUR	F	169	87	7	425	101	0.807985	0.192015	NA	-0.0102539	0.283795	NA	NA	0.424577
386	.	X	2696560	PAR1	G	A	EUR	M	10	186	44	206	274	0.429167	0.570833	NA	-0.142517	2.01686e-19	NA	NA	1.15958e-20
387	.	X	2696560	PAR1	G	A	EUR	Both	179	273	51	631	375	0.627237	0.372763	NA	-0.0375609	0.000314653	-0.378818	8.5657e-66	0.000400079
388	.	X	2696560	PAR1	G	A	AFR	F	137	162	43	436	248	0.637427	0.362573	NA	-0.00572826	0.646692	NA	NA	0.725722
389	.	X	2696560	PAR1	G	A	AFR	M	4	207	108	215	423	0.336991	0.663009	NA	-0.101023	6.70906e-16	NA	NA	1.44078e-18
390	.	X	2696560	PAR1	G	A	AFR	Both	141	369	151	651	671	0.492436	0.507564	NA	-0.0291798	0.00268632	-0.300436	1.53668e-39	0.00310966
391	.	X	2696560	PAR1	G	A	AMR	F	136	36	5	308	46	0.870056	0.129944	NA	0.0113633	0.181166	NA	NA	0.180987
392	.	X	2696560	PAR1	G	A	AMR	M	55	91	24	201	139	0.591176	0.408824	NA	-0.0259602	0.161367	NA	NA	0.204448
393	.	X	2696560	PAR1	G	A	AMR	Both	191	127	29	509	185	0.733429	0.266571	NA	0.0125136	0.233153	-0.27888	6.59557e-19	0.271094
394	.	X	2696560	PAR1	G	A	SAS	F	216	13	0	445	13	0.971616	0.0283843	NA	-0.000805667	0.658431	NA	NA	1
395	.	X	2696560	PAR1	G	A	SAS	M	21	222	17	264	256	0.507692	0.492308	NA	-0.176982	3.41086e-30	NA	NA	1.7254e-32
396	.	X	2696560	PAR1	G	A	SAS	Both	237	235	17	709	269	0.724949	0.275051	NA	-0.0408883	5.77309e-06	-0.463923	1.77953e-237	2.759e-06
397	.	X	2696892	PAR1	G	A	ALL	F	1041	203	27	2285	257	0.898899	0.101101	NA	NA	NA	NA	NA	NA
398	.	X	2696892	PAR1	G	A	ALL	M	105	1020	108	1230	1236	0.498783	0.501217	NA	NA	NA	NA	NA	NA
399	.	X	2696892	PAR1	G	A	ALL	Both	1146	1223	135	3515	1493	0.701877	0.298123	A2	NA	NA	-0.400115	0	NA
400	.	X	2696892	PAR1	G	A	EAS	F	256	4	0	516	4	0.992308	0.00769231	NA	-5.91716e-05	0.900527	NA	NA	1
401	.	X	2696892	PAR1	G	A	EAS	M	9	234	1	252	236	0.516393	0.483607	NA	-0.229777	7.71429e-47	NA	NA	2.14336e-57
402	.	X	2696892	PAR1	G	A	EAS	Both	265	238	1	768	240	0.761905	0.238095	NA	-0.0547052	1.28728e-11	-0.475914	0	2.6695e-15
403	.	X	2696892	PAR1	G	A	EUR	F	239	24	0	502	24	0.954373	0.0456274	NA	-0.00208186	0.438146	NA	NA	1
404	.	X	2696892	PAR1	G	A	EUR	M	11	220	9	242	238	0.504167	0.495833	NA	-0.208351	3.85581e-38	NA	NA	2.49018e-43
405	.	X	2696892	PAR1	G	A	EUR	Both	250	244	9	744	262	0.739563	0.260437	NA	-0.049935	6.08239e-09	-0.450206	3.30657e-268	3.80813e-10
406	.	X	2696892	PAR1	G	A	AFR	F	172	145	25	489	195	0.714912	0.285088	NA	-0.00817559	0.458194	NA	NA	0.508854
407	.	X	2696892	PAR1	G	A	AFR	M	7	229	83	243	395	0.380878	0.619122	NA	-0.123124	1.10352e-20	NA	NA	3.20022e-23
408	.	X	2696892	PAR1	G	A	AFR	Both	179	374	108	732	590	0.553707	0.446293	NA	-0.0357891	0.000196482	-0.334035	2.17719e-54	0.000217539
409	.	X	2696892	PAR1	G	A	AMR	F	155	20	2	330	24	0.932203	0.0677966	NA	0.00670305	0.158231	NA	NA	0.177988
410	.	X	2696892	PAR1	G	A	AMR	M	57	106	7	220	120	0.647059	0.352941	NA	-0.083391	1.92642e-06	NA	NA	1.52982e-06
411	.	X	2696892	PAR1	G	A	AMR	Both	212	126	9	550	144	0.792507	0.207493	NA	-0.0171167	0.0525015	-0.285145	3.48058e-30	0.0709173
412	.	X	2696892	PAR1	G	A	SAS	F	219	10	0	448	10	0.978166	0.0218341	NA	-0.000476726	0.735526	NA	NA	1
413	.	X	2696892	PAR1	G	A	SAS	M	21	231	8	273	247	0.525	0.475	NA	-0.194856	2.12979e-36	NA	NA	6.17414e-41
414	.	X	2696892	PAR1	G	A	SAS	Both	240	241	8	721	257	0.737219	0.262781	NA	-0.052694	1.80047e-09	-0.453166	8.06454e-299	9.36246e-11
415	.	X	2696893	PAR1	C	T	ALL	F	1041	203	27	2285	257	0.898899	0.101101	NA	NA	NA	NA	NA	NA
416	.	X	2696893	PAR1	C	T	ALL	M	105	1020	108	1230	1236	0.498783	0.501217	NA	NA	NA	NA	NA	NA
417	.	X	2696893	PAR1	C	T	ALL	Both	1146	1223	135	3515	1493	0.701877	0.298123	A2	NA	NA	-0.400115	0	NA
418	.	X	2696893	PAR1	C	T	EAS	F	256	4	0	516	4	0.992308	0.00769231	NA	-5.91716e-05	0.900527	NA	NA	1
419	.	X	2696893	PAR1	C	T	EAS	M	9	234	1	252	236	0.516393	0.483607	NA	-0.229777	7.71429e-47	NA	NA	2.14336e-57
420	.	X	2696893	PAR1	C	T	EAS	Both	265	238	1	768	240	0.761905	0.238095	NA	-0.0547052	1.28728e-11	-0.475914	0	2.6695e-15
421	.	X	2696893	PAR1	C	T	EUR	F	239	24	0	502	24	0.954373	0.0456274	NA	-0.00208186	0.438146	NA	NA	1
422	.	X	2696893	PAR1	C	T	EUR	M	11	220	9	242	238	0.504167	0.495833	NA	-0.208351	3.85581e-38	NA	NA	2.49018e-43
423	.	X	2696893	PAR1	C	T	EUR	Both	250	244	9	744	262	0.739563	0.260437	NA	-0.049935	6.08239e-09	-0.450206	3.30657e-268	3.80813e-10
424	.	X	2696893	PAR1	C	T	AFR	F	172	145	25	489	195	0.714912	0.285088	NA	-0.00817559	0.458194	NA	NA	0.508854
425	.	X	2696893	PAR1	C	T	AFR	M	7	229	83	243	395	0.380878	0.619122	NA	-0.123124	1.10352e-20	NA	NA	3.20022e-23
426	.	X	2696893	PAR1	C	T	AFR	Both	179	374	108	732	590	0.553707	0.446293	NA	-0.0357891	0.000196482	-0.334035	2.17719e-54	0.000217539
427	.	X	2696893	PAR1	C	T	AMR	F	155	20	2	330	24	0.932203	0.0677966	NA	0.00670305	0.158231	NA	NA	0.177988
428	.	X	2696893	PAR1	C	T	AMR	M	57	106	7	220	120	0.647059	0.352941	NA	-0.083391	1.92642e-06	NA	NA	1.52982e-06
429	.	X	2696893	PAR1	C	T	AMR	Both	212	126	9	550	144	0.792507	0.207493	NA	-0.0171167	0.0525015	-0.285145	3.48058e-30	0.0709173
430	.	X	2696893	PAR1	C	T	SAS	F	219	10	0	448	10	0.978166	0.0218341	NA	-0.000476726	0.735526	NA	NA	1
431	.	X	2696893	PAR1	C	T	SAS	M	21	231	8	273	247	0.525	0.475	NA	-0.194856	2.12979e-36	NA	NA	6.17414e-41
432	.	X	2696893	PAR1	C	T	SAS	Both	240	241	8	721	257	0.737219	0.262781	NA	-0.052694	1.80047e-09	-0.453166	8.06454e-299	9.36246e-11
433	.	X	2697154	PAR1	A	C	ALL	F	1100	164	7	2364	178	0.929976	0.0700236	NA	NA	NA	NA	NA	NA
434	.	X	2697154	PAR1	A	C	ALL	M	108	1043	82	1259	1207	0.510543	0.489457	NA	NA	NA	NA	NA	NA
435	.	X	2697154	PAR1	A	C	ALL	Both	1208	1207	89	3623	1385	0.723442	0.276558	A2	NA	NA	-0.419433	0	NA
436	.	X	2697154	PAR1	A	C	EAS	F	256	4	0	516	4	0.992308	0.00769231	NA	-5.91716e-05	0.900527	NA	NA	1
437	.	X	2697154	PAR1	A	C	EAS	M	9	234	1	252	236	0.516393	0.483607	NA	-0.229777	7.71429e-47	NA	NA	2.14336e-57
438	.	X	2697154	PAR1	A	C	EAS	Both	265	238	1	768	240	0.761905	0.238095	NA	-0.0547052	1.28728e-11	-0.475914	0	2.6695e-15
439	.	X	2697154	PAR1	A	C	EUR	F	239	24	0	502	24	0.954373	0.0456274	NA	-0.00208186	0.438146	NA	NA	1
440	.	X	2697154	PAR1	A	C	EUR	M	11	220	9	242	238	0.504167	0.495833	NA	-0.208351	3.85581e-38	NA	NA	2.49018e-43
441	.	X	2697154	PAR1	A	C	EUR	Both	250	244	9	744	262	0.739563	0.260437	NA	-0.049935	6.08239e-09	-0.450206	3.30657e-268	3.80813e-10
442	.	X	2697154	PAR1	A	C	AFR	F	225	112	5	562	122	0.821637	0.178363	NA	-0.0171933	0.0300336	NA	NA	0.0402239
443	.	X	2697154	PAR1	A	C	AFR	M	9	251	59	269	369	0.42163	0.57837	NA	-0.149559	6.36263e-28	NA	NA	6.41529e-31
444	.	X	2697154	PAR1	A	C	AFR	Both	234	363	64	831	491	0.628593	0.371407	NA	-0.0411201	5.94588e-06	-0.400007	2.74394e-105	6.34701e-06
445	.	X	2697154	PAR1	A	C	AMR	F	159	16	2	334	20	0.943503	0.0564972	NA	0.0081075	0.0430213	NA	NA	0.0929323
446	.	X	2697154	PAR1	A	C	AMR	M	58	107	5	223	117	0.655882	0.344118	NA	-0.0890052	2.72261e-07	NA	NA	8.47585e-08
447	.	X	2697154	PAR1	A	C	AMR	Both	217	123	7	557	137	0.802594	0.197406	NA	-0.0187964	0.027109	-0.28762	4.05284e-33	0.0278234
448	.	X	2697154	PAR1	A	C	SAS	F	221	8	0	450	8	0.982533	0.0174672	NA	-0.000305105	0.787909	NA	NA	1
449	.	X	2697154	PAR1	A	C	SAS	M	21	231	8	273	247	0.525	0.475	NA	-0.194856	2.12979e-36	NA	NA	6.17414e-41
450	.	X	2697154	PAR1	A	C	SAS	Both	242	239	8	723	255	0.739264	0.260736	NA	-0.0516234	3.172e-09	-0.457533	2.47032822920623e-323	1.74675e-10
451	.	X	2697318	PAR1	A	G	ALL	F	1040	215	16	2295	247	0.902832	0.0971676	NA	NA	NA	NA	NA	NA
452	.	X	2697318	PAR1	A	G	ALL	M	1106	126	1	2338	128	0.948094	0.0519059	NA	NA	NA	NA	NA	NA
453	.	X	2697318	PAR1	A	G	ALL	Both	2146	341	17	4633	375	0.92512	0.0748802	A2	NA	NA	0.0452617	1.01932e-09	NA
454	.	X	2697318	PAR1	A	G	EAS	F	259	1	0	519	1	0.998077	0.00192308	NA	-3.69822e-06	0.975215	NA	NA	1
455	.	X	2697318	PAR1	A	G	EAS	M	244	0	0	488	0	1	0	NA	0	NA	NA	NA	1
456	.	X	2697318	PAR1	A	G	EAS	Both	503	1	0	1007	1	0.999008	0.000992063	NA	-9.8419e-07	0.982214	0.00192308	0.316378	1
457	.	X	2697318	PAR1	A	G	EUR	F	187	74	2	448	78	0.851711	0.148289	NA	-0.0143851	0.0647339	NA	NA	0.0849961
458	.	X	2697318	PAR1	A	G	EUR	M	204	35	1	443	37	0.922917	0.0770833	NA	-0.00177517	0.699078	NA	NA	1
459	.	X	2697318	PAR1	A	G	EUR	Both	391	109	3	891	115	0.885686	0.114314	NA	-0.0071035	0.115595	0.0712056	0.000165131	0.181332
460	.	X	2697318	PAR1	A	G	AFR	F	221	109	12	551	133	0.805556	0.194444	NA	-0.00272092	0.748024	NA	NA	0.86353
461	.	X	2697318	PAR1	A	G	AFR	M	259	60	0	578	60	0.905956	0.0940439	NA	-0.00884425	0.0637336	NA	NA	0.0918129
462	.	X	2697318	PAR1	A	G	AFR	Both	480	169	12	1129	193	0.854009	0.145991	NA	-0.00315904	0.514769	0.100401	6.38293e-08	0.639503
463	.	X	2697318	PAR1	A	G	AMR	F	149	26	2	324	30	0.915254	0.0847458	NA	0.00411759	0.480021	NA	NA	0.35488
464	.	X	2697318	PAR1	A	G	AMR	M	148	22	0	318	22	0.935294	0.0647059	NA	-0.00418685	0.367042	NA	NA	1
465	.	X	2697318	PAR1	A	G	AMR	Both	297	48	2	642	52	0.925072	0.074928	NA	0.00014949	0.967953	0.0200399	0.314172	1
466	.	X	2697318	PAR1	A	G	SAS	F	224	5	0	453	5	0.989083	0.010917	NA	-0.000119182	0.867348	NA	NA	1
467	.	X	2697318	PAR1	A	G	SAS	M	251	9	0	511	9	0.982692	0.0173077	NA	-0.000299556	0.776415	NA	NA	1
468	.	X	2697318	PAR1	A	G	SAS	Both	475	14	0	964	14	0.985685	0.0143149	NA	-0.000204917	0.748098	-0.00639066	0.390765	1
469	.	X	2697599	PAR1	C	A	ALL	F	1254	17	0	2525	17	0.993312	0.00668765	NA	NA	NA	NA	NA	NA
470	.	X	2697599	PAR1	C	A	ALL	M	90	1132	11	1312	1154	0.532036	0.467964	NA	NA	NA	NA	NA	NA
471	.	X	2697599	PAR1	C	A	ALL	Both	1344	1149	11	3837	1171	0.766174	0.233826	A2	NA	NA	-0.461277	0	NA
472	.	X	2697599	PAR1	C	A	EAS	F	257	3	0	517	3	0.994231	0.00576923	NA	-3.3284e-05	0.925454	NA	NA	1
473	.	X	2697599	PAR1	C	A	EAS	M	8	235	1	251	237	0.514344	0.485656	NA	-0.231763	1.34247e-47	NA	NA	1.53758e-58
474	.	X	2697599	PAR1	C	A	EAS	Both	265	238	1	768	240	0.761905	0.238095	NA	-0.0547052	1.28728e-11	-0.479887	0	2.6695e-15
475	.	X	2697599	PAR1	C	A	EUR	F	262	1	0	525	1	0.998099	0.00190114	NA	-3.61434e-06	0.975357	NA	NA	1
476	.	X	2697599	PAR1	C	A	EUR	M	7	233	0	247	233	0.514583	0.485417	NA	-0.235629	2.29198e-48	NA	NA	1.24646e-60
477	.	X	2697599	PAR1	C	A	EUR	Both	269	234	0	772	234	0.767396	0.232604	NA	-0.0541048	1.06065e-11	-0.483516	0	4.47511e-16
478	.	X	2697599	PAR1	C	A	AFR	F	334	8	0	676	8	0.988304	0.0116959	NA	-0.000136794	0.826763	NA	NA	1
479	.	X	2697599	PAR1	C	A	AFR	M	11	307	1	329	309	0.515674	0.484326	NA	-0.231437	1.58397e-61	NA	NA	3.38397e-76
480	.	X	2697599	PAR1	C	A	AFR	Both	345	315	1	1005	317	0.760212	0.239788	NA	-0.0559855	2.87707e-15	-0.47263	0	8.62909e-21
481	.	X	2697599	PAR1	C	A	AMR	F	176	1	0	353	1	0.997175	0.00282486	NA	-7.97983e-06	0.969936	NA	NA	1
482	.	X	2697599	PAR1	C	A	AMR	M	53	117	0	223	117	0.655882	0.344118	NA	-0.118417	7.87646e-12	NA	NA	2.03213e-14
483	.	X	2697599	PAR1	C	A	AMR	Both	229	118	0	576	118	0.829971	0.170029	NA	-0.0289098	0.000135556	-0.341293	2.68894e-80	1.08574e-05
484	.	X	2697599	PAR1	C	A	SAS	F	225	4	0	454	4	0.991266	0.00873362	NA	-7.62762e-05	0.893934	NA	NA	1
485	.	X	2697599	PAR1	C	A	SAS	M	11	240	9	262	258	0.503846	0.496154	NA	-0.211553	2.14493e-42	NA	NA	1.28971e-48
486	.	X	2697599	PAR1	C	A	SAS	Both	236	244	9	716	262	0.732106	0.267894	NA	-0.0533621	1.78124e-09	-0.48742	0	9.25933e-11
487	.	X	2697845	PAR1	C	T	ALL	F	1093	157	21	2343	199	0.921715	0.0782848	NA	NA	NA	NA	NA	NA
488	.	X	2697845	PAR1	C	T	ALL	M	80	1059	94	1219	1247	0.494323	0.505677	NA	NA	NA	NA	NA	NA
489	.	X	2697845	PAR1	C	T	ALL	Both	1173	1216	115	3562	1446	0.711262	0.288738	A2	NA	NA	-0.427392	0	NA
490	.	X	2697845	PAR1	C	T	EAS	F	254	6	0	514	6	0.988462	0.0115385	NA	-0.000133136	0.850701	NA	NA	1
491	.	X	2697845	PAR1	C	T	EAS	M	7	233	4	247	241	0.506148	0.493852	NA	-0.227497	7.22761e-46	NA	NA	7.86869e-55
492	.	X	2697845	PAR1	C	T	EAS	Both	261	239	4	761	247	0.75496	0.24504	NA	-0.0521079	2.55678e-10	-0.482314	0	2.32373e-12
493	.	X	2697845	PAR1	C	T	EUR	F	260	3	0	523	3	0.994297	0.00570342	NA	-3.2529e-05	0.925884	NA	NA	1
494	.	X	2697845	PAR1	C	T	EUR	M	6	234	0	246	234	0.5125	0.4875	NA	-0.237656	3.77269e-49	NA	NA	7.04446e-62
495	.	X	2697845	PAR1	C	T	EUR	Both	266	237	0	769	237	0.764414	0.235586	NA	-0.055501	4.77746e-12	-0.481797	0	1.13577e-16
496	.	X	2697845	PAR1	C	T	AFR	F	193	130	19	516	168	0.754386	0.245614	NA	-0.0047707	0.633964	NA	NA	0.770182
497	.	X	2697845	PAR1	C	T	AFR	M	5	237	77	247	391	0.387147	0.612853	NA	-0.134209	5.36472e-24	NA	NA	1.13358e-27
498	.	X	2697845	PAR1	C	T	AFR	Both	198	367	96	763	559	0.577156	0.422844	NA	-0.0335627	0.000406586	-0.367239	6.52981e-71	0.000453772
499	.	X	2697845	PAR1	C	T	AMR	F	166	9	2	341	13	0.963277	0.0367232	NA	0.00995084	0.000182239	NA	NA	0.0161482
500	.	X	2697845	PAR1	C	T	AMR	M	51	115	4	217	123	0.638235	0.361765	NA	-0.107344	1.34667e-09	NA	NA	2.00562e-10
501	.	X	2697845	PAR1	C	T	AMR	Both	217	124	6	558	136	0.804035	0.195965	NA	-0.0211114	0.0125638	-0.325042	1.11592e-48	0.0158218
502	.	X	2697845	PAR1	C	T	SAS	F	220	9	0	449	9	0.980349	0.0196507	NA	-0.000386148	0.761639	NA	NA	1
503	.	X	2697845	PAR1	C	T	SAS	M	11	240	9	262	258	0.503846	0.496154	NA	-0.211553	2.14493e-42	NA	NA	1.28971e-48
504	.	X	2697845	PAR1	C	T	SAS	Both	231	249	9	711	267	0.726994	0.273006	NA	-0.0561274	4.0123e-10	-0.476503	0	2.44785e-11
505	.	X	2697868	PAR1	G	A	ALL	F	1104	149	18	2357	185	0.927223	0.0727773	NA	NA	NA	NA	NA	NA
506	.	X	2697868	PAR1	G	A	ALL	M	80	1062	91	1222	1244	0.495539	0.504461	NA	NA	NA	NA	NA	NA
507	.	X	2697868	PAR1	G	A	ALL	Both	1184	1211	109	3579	1429	0.714657	0.285343	A2	NA	NA	-0.431683	0	NA
508	.	X	2697868	PAR1	G	A	EAS	F	254	6	0	514	6	0.988462	0.0115385	NA	-0.000133136	0.850701	NA	NA	1
509	.	X	2697868	PAR1	G	A	EAS	M	7	233	4	247	241	0.506148	0.493852	NA	-0.227497	7.22761e-46	NA	NA	7.86869e-55
510	.	X	2697868	PAR1	G	A	EAS	Both	261	239	4	761	247	0.75496	0.24504	NA	-0.0521079	2.55678e-10	-0.482314	0	2.32373e-12
511	.	X	2697868	PAR1	G	A	EUR	F	262	1	0	525	1	0.998099	0.00190114	NA	-3.61434e-06	0.975357	NA	NA	1
512	.	X	2697868	PAR1	G	A	EUR	M	6	234	0	246	234	0.5125	0.4875	NA	-0.237656	3.77269e-49	NA	NA	7.04446e-62
513	.	X	2697868	PAR1	G	A	EUR	Both	268	235	0	771	235	0.766402	0.233598	NA	-0.0545682	8.14759e-12	-0.485599	0	2.35168e-16
514	.	X	2697868	PAR1	G	A	AFR	F	202	124	16	528	156	0.77193	0.22807	NA	-0.00523238	0.582577	NA	NA	0.647374
515	.	X	2697868	PAR1	G	A	AFR	M	5	241	73	251	387	0.393417	0.606583	NA	-0.139103	2.21126e-25	NA	NA	3.01138e-29
516	.	X	2697868	PAR1	G	A	AFR	Both	207	365	89	779	543	0.589259	0.410741	NA	-0.0340639	0.000296386	-0.378513	8.95146e-79	0.000394949
517	.	X	2697868	PAR1	G	A	AMR	F	166	9	2	341	13	0.963277	0.0367232	NA	0.00995084	0.000182239	NA	NA	0.0161482
518	.	X	2697868	PAR1	G	A	AMR	M	51	116	3	218	122	0.641176	0.358824	NA	-0.111107	3.04179e-10	NA	NA	3.672e-11
519	.	X	2697868	PAR1	G	A	AMR	Both	217	125	5	559	135	0.805476	0.194524	NA	-0.0234306	0.00534267	-0.3221	3.91841e-49	0.0054276
520	.	X	2697868	PAR1	G	A	SAS	F	220	9	0	449	9	0.980349	0.0196507	NA	-0.000386148	0.761639	NA	NA	1
521	.	X	2697868	PAR1	G	A	SAS	M	11	238	11	260	260	0.5	0.5	NA	-0.207692	6.40248e-41	NA	NA	1.64411e-46
522	.	X	2697868	PAR1	G	A	SAS	Both	231	247	11	709	269	0.724949	0.275051	NA	-0.0531582	3.74055e-09	-0.480349	0	3.9054e-10
523	.	X	2698923	PAR1	G	A	ALL	F	1178	86	7	2442	100	0.960661	0.0393391	NA	NA	NA	NA	NA	NA
524	.	X	2698923	PAR1	G	A	ALL	M	44	1134	55	1222	1244	0.495539	0.504461	NA	NA	NA	NA	NA	NA
525	.	X	2698923	PAR1	G	A	ALL	Both	1222	1220	62	3664	1344	0.731629	0.268371	A2	NA	NA	-0.465122	0	NA
526	.	X	2698923	PAR1	G	A	EAS	F	256	4	0	516	4	0.992308	0.00769231	NA	-5.91716e-05	0.900527	NA	NA	1
527	.	X	2698923	PAR1	G	A	EAS	M	22	218	4	262	226	0.536885	0.463115	NA	-0.198082	1.50249e-35	NA	NA	6.20315e-41
528	.	X	2698923	PAR1	G	A	EAS	Both	278	222	4	778	230	0.771825	0.228175	NA	-0.0441271	1.85339e-08	-0.455422	0	3.65716e-10
529	.	X	2698923	PAR1	G	A	EUR	F	263	0	0	526	0	1	0	NA	0	NA	NA	NA	1
530	.	X	2698923	PAR1	G	A	EUR	M	3	237	0	243	237	0.50625	0.49375	NA	-0.243789	1.40377e-51	NA	NA	6.45709e-66
531	.	X	2698923	PAR1	G	A	EUR	Both	266	237	0	769	237	0.764414	0.235586	NA	-0.055501	4.77746e-12	-0.49375	0	1.13577e-16
532	.	X	2698923	PAR1	G	A	AFR	F	267	70	5	604	80	0.883041	0.116959	NA	0.00094046	0.86627	NA	NA	0.79453
533	.	X	2698923	PAR1	G	A	AFR	M	5	273	41	283	355	0.443574	0.556426	NA	-0.181084	3.12702e-39	NA	NA	4.65565e-45
534	.	X	2698923	PAR1	G	A	AFR	Both	272	343	46	887	435	0.670953	0.329047	NA	-0.0386803	6.65477e-06	-0.439467	1.8005e-166	6.29379e-06
535	.	X	2698923	PAR1	G	A	AMR	F	168	7	2	343	11	0.968927	0.0310734	NA	0.0103339	4.9628e-06	NA	NA	0.00767306
536	.	X	2698923	PAR1	G	A	AMR	M	9	156	5	174	166	0.511765	0.488235	NA	-0.208962	1.10108e-27	NA	NA	3.48269e-31
537	.	X	2698923	PAR1	G	A	AMR	Both	177	163	7	517	177	0.744957	0.255043	NA	-0.0448741	1.08436e-05	-0.457162	8.39998e-196	4.02676e-06
538	.	X	2698923	PAR1	G	A	SAS	F	224	5	0	453	5	0.989083	0.010917	NA	-0.000119182	0.867348	NA	NA	1
539	.	X	2698923	PAR1	G	A	SAS	M	5	250	5	260	260	0.5	0.5	NA	-0.230769	4.17649e-50	NA	NA	1.49641e-60
540	.	X	2698923	PAR1	G	A	SAS	Both	229	255	5	713	265	0.729039	0.270961	NA	-0.063195	1.50277e-12	-0.489083	0	4.42153e-15
541	.	X	2698954	PAR1	G	A	ALL	F	979	258	34	2216	326	0.871755	0.128245	NA	NA	NA	NA	NA	NA
542	.	X	2698954	PAR1	G	A	ALL	M	42	1013	178	1097	1369	0.44485	0.55515	NA	NA	NA	NA	NA	NA
543	.	X	2698954	PAR1	G	A	ALL	Both	1021	1271	212	3313	1695	0.661542	0.338458	A2	NA	NA	-0.426905	0	NA
544	.	X	2698954	PAR1	G	A	EAS	F	256	4	0	516	4	0.992308	0.00769231	NA	-5.91716e-05	0.900527	NA	NA	1
545	.	X	2698954	PAR1	G	A	EAS	M	22	218	4	262	226	0.536885	0.463115	NA	-0.198082	1.50249e-35	NA	NA	6.20315e-41
546	.	X	2698954	PAR1	G	A	EAS	Both	278	222	4	778	230	0.771825	0.228175	NA	-0.0441271	1.85339e-08	-0.455422	0	3.65716e-10
547	.	X	2698954	PAR1	G	A	EUR	F	191	70	2	452	74	0.859316	0.140684	NA	-0.0121875	0.102067	NA	NA	0.12815
548	.	X	2698954	PAR1	G	A	EUR	M	2	202	36	206	274	0.429167	0.570833	NA	-0.175851	9.99957e-29	NA	NA	2.21251e-33
549	.	X	2698954	PAR1	G	A	EUR	Both	193	272	38	658	348	0.654076	0.345924	NA	-0.044117	1.22543e-05	-0.430149	9.3303e-117	1.29363e-05
550	.	X	2698954	PAR1	G	A	AFR	F	167	148	27	482	202	0.704678	0.295322	NA	-0.0082675	0.462531	NA	NA	0.517216
551	.	X	2698954	PAR1	G	A	AFR	M	4	219	96	227	411	0.355799	0.644201	NA	-0.114054	6.24997e-19	NA	NA	5.48572e-22
552	.	X	2698954	PAR1	G	A	AFR	Both	171	367	123	709	613	0.536309	0.463691	NA	-0.028928	0.00278323	-0.348879	5.96305e-58	0.00300754
553	.	X	2698954	PAR1	G	A	AMR	F	145	28	4	318	36	0.898305	0.101695	NA	0.012257	0.0742546	NA	NA	0.0847674
554	.	X	2698954	PAR1	G	A	AMR	M	9	133	28	151	189	0.444118	0.555882	NA	-0.144299	2.51861e-14	NA	NA	4.79714e-15
555	.	X	2698954	PAR1	G	A	AMR	Both	154	161	32	469	225	0.675793	0.324207	NA	-0.0128915	0.273056	-0.454187	1.8516e-77	0.326939
556	.	X	2698954	PAR1	G	A	SAS	F	220	8	1	448	10	0.978166	0.0218341	NA	0.00389009	0.00584555	NA	NA	0.0954718
557	.	X	2698954	PAR1	G	A	SAS	M	5	241	14	251	269	0.482692	0.517308	NA	-0.213761	2.42046e-43	NA	NA	1.52471e-50
558	.	X	2698954	PAR1	G	A	SAS	Both	225	249	15	699	279	0.714724	0.285276	NA	-0.0507076	3.80855e-08	-0.495474	0	9.20776e-09
559	.	X	2699187	PAR1	T	C	ALL	F	520	485	266	1525	1017	0.599921	0.400079	NA	NA	NA	NA	NA	NA
560	.	X	2699187	PAR1	T	C	ALL	M	778	449	6	2005	461	0.813058	0.186942	NA	NA	NA	NA	NA	NA
561	.	X	2699187	PAR1	T	C	ALL	Both	1298	934	272	3530	1478	0.704872	0.295128	A2	NA	NA	0.213136	1.74784e-62	NA
562	.	X	2699187	PAR1	T	C	EAS	F	66	129	65	261	259	0.501923	0.498077	NA	0.00191938	0.901475	NA	NA	0.901649
563	.	X	2699187	PAR1	T	C	EAS	M	127	116	1	370	118	0.758197	0.241803	NA	-0.0543705	3.61305e-06	NA	NA	3.09957e-07
564	.	X	2699187	PAR1	T	C	EAS	Both	193	245	66	631	377	0.625992	0.374008	NA	-0.00892956	0.391865	0.256274	7.55029e-21	0.44657
565	.	X	2699187	PAR1	T	C	EUR	F	164	80	19	408	118	0.775665	0.224335	NA	0.0219173	0.0410867	NA	NA	0.049886
566	.	X	2699187	PAR1	T	C	EUR	M	203	36	1	442	38	0.920833	0.0791667	NA	-0.00210069	0.655293	NA	NA	1
567	.	X	2699187	PAR1	T	C	EUR	Both	367	116	20	850	156	0.84493	0.15507	NA	0.0157149	0.00714592	0.145168	1.93821e-10	0.0100165
568	.	X	2699187	PAR1	T	C	AFR	F	45	149	148	239	445	0.349415	0.650585	NA	0.00948796	0.440196	NA	NA	0.475228
569	.	X	2699187	PAR1	T	C	AFR	M	108	207	4	423	215	0.663009	0.336991	NA	-0.101023	6.70906e-16	NA	NA	1.44078e-18
570	.	X	2699187	PAR1	T	C	AFR	Both	153	356	152	662	660	0.500756	0.499244	NA	-0.0192895	0.0472856	0.313594	1.20664e-41	0.0520292
571	.	X	2699187	PAR1	T	C	AMR	F	105	54	18	264	90	0.745763	0.254237	NA	0.0370583	0.00931277	NA	NA	0.0103393
572	.	X	2699187	PAR1	T	C	AMR	M	127	43	0	297	43	0.873529	0.126471	NA	-0.0159948	0.0590642	NA	NA	0.0788136
573	.	X	2699187	PAR1	T	C	AMR	Both	232	97	18	561	133	0.808357	0.191643	NA	0.0151463	0.0685651	0.127767	2.48067e-05	0.0813204
574	.	X	2699187	PAR1	T	C	SAS	F	140	73	16	353	105	0.770742	0.229258	NA	0.0173099	0.138221	NA	NA	0.136811
575	.	X	2699187	PAR1	T	C	SAS	M	213	47	0	473	47	0.909615	0.0903846	NA	-0.00816938	0.109106	NA	NA	0.24214
576	.	X	2699187	PAR1	T	C	SAS	Both	353	120	16	826	152	0.844581	0.155419	NA	0.0085647	0.149063	0.138873	5.30557e-09	0.165988
577	.	X	2699188	PAR1	G	C	ALL	F	520	489	262	1529	1013	0.601495	0.398505	NA	NA	NA	NA	NA	NA
578	.	X	2699188	PAR1	G	C	ALL	M	785	442	6	2012	454	0.815896	0.184104	NA	NA	NA	NA	NA	NA
579	.	X	2699188	PAR1	G	C	ALL	Both	1305	931	268	3541	1467	0.707069	0.292931	A2	NA	NA	0.214401	1.19984e-63	NA
580	.	X	2699188	PAR1	G	C	EAS	F	66	129	65	261	259	0.501923	0.498077	NA	0.00191938	0.901475	NA	NA	0.901649
581	.	X	2699188	PAR1	G	C	EAS	M	127	116	1	370	118	0.758197	0.241803	NA	-0.0543705	3.61305e-06	NA	NA	3.09957e-07
582	.	X	2699188	PAR1	G	C	EAS	Both	193	245	66	631	377	0.625992	0.374008	NA	-0.00892956	0.391865	0.256274	7.55029e-21	0.44657
583	.	X	2699188	PAR1	G	C	EUR	F	164	80	19	408	118	0.775665	0.224335	NA	0.0219173	0.0410867	NA	NA	0.049886
584	.	X	2699188	PAR1	G	C	EUR	M	203	36	1	442	38	0.920833	0.0791667	NA	-0.00210069	0.655293	NA	NA	1
585	.	X	2699188	PAR1	G	C	EUR	Both	367	116	20	850	156	0.84493	0.15507	NA	0.0157149	0.00714592	0.145168	1.93821e-10	0.0100165
586	.	X	2699188	PAR1	G	C	AFR	F	45	153	144	243	441	0.355263	0.644737	NA	0.00536704	0.664778	NA	NA	0.723079
587	.	X	2699188	PAR1	G	C	AFR	M	114	201	4	429	209	0.672414	0.327586	NA	-0.0947735	1.53498e-14	NA	NA	5.6469e-17
588	.	X	2699188	PAR1	G	C	AFR	Both	159	354	148	672	650	0.508321	0.491679	NA	-0.0178453	0.0663996	0.317151	1.87817e-42	0.0736932
589	.	X	2699188	PAR1	G	C	AMR	F	105	54	18	264	90	0.745763	0.254237	NA	0.0370583	0.00931277	NA	NA	0.0103393
590	.	X	2699188	PAR1	G	C	AMR	M	127	43	0	297	43	0.873529	0.126471	NA	-0.0159948	0.0590642	NA	NA	0.0788136
591	.	X	2699188	PAR1	G	C	AMR	Both	232	97	18	561	133	0.808357	0.191643	NA	0.0151463	0.0685651	0.127767	2.48067e-05	0.0813204
592	.	X	2699188	PAR1	G	C	SAS	F	140	73	16	353	105	0.770742	0.229258	NA	0.0173099	0.138221	NA	NA	0.136811
593	.	X	2699188	PAR1	G	C	SAS	M	214	46	0	474	46	0.911538	0.0884615	NA	-0.00782544	0.117624	NA	NA	0.236511
594	.	X	2699188	PAR1	G	C	SAS	Both	354	119	16	827	151	0.845603	0.154397	NA	0.00888149	0.132503	0.140796	3.01858e-09	0.163025
595	.	X	2699189	PAR1	T	C	ALL	F	520	489	262	1529	1013	0.601495	0.398505	NA	NA	NA	NA	NA	NA
596	.	X	2699189	PAR1	T	C	ALL	M	785	442	6	2012	454	0.815896	0.184104	NA	NA	NA	NA	NA	NA
597	.	X	2699189	PAR1	T	C	ALL	Both	1305	931	268	3541	1467	0.707069	0.292931	A2	NA	NA	0.214401	1.19984e-63	NA
598	.	X	2699189	PAR1	T	C	EAS	F	66	129	65	261	259	0.501923	0.498077	NA	0.00191938	0.901475	NA	NA	0.901649
599	.	X	2699189	PAR1	T	C	EAS	M	127	116	1	370	118	0.758197	0.241803	NA	-0.0543705	3.61305e-06	NA	NA	3.09957e-07
600	.	X	2699189	PAR1	T	C	EAS	Both	193	245	66	631	377	0.625992	0.374008	NA	-0.00892956	0.391865	0.256274	7.55029e-21	0.44657
601	.	X	2699189	PAR1	T	C	EUR	F	164	80	19	408	118	0.775665	0.224335	NA	0.0219173	0.0410867	NA	NA	0.049886
602	.	X	2699189	PAR1	T	C	EUR	M	203	36	1	442	38	0.920833	0.0791667	NA	-0.00210069	0.655293	NA	NA	1
603	.	X	2699189	PAR1	T	C	EUR	Both	367	116	20	850	156	0.84493	0.15507	NA	0.0157149	0.00714592	0.145168	1.93821e-10	0.0100165
604	.	X	2699189	PAR1	T	C	AFR	F	45	153	144	243	441	0.355263	0.644737	NA	0.00536704	0.664778	NA	NA	0.723079
605	.	X	2699189	PAR1	T	C	AFR	M	114	201	4	429	209	0.672414	0.327586	NA	-0.0947735	1.53498e-14	NA	NA	5.6469e-17
606	.	X	2699189	PAR1	T	C	AFR	Both	159	354	148	672	650	0.508321	0.491679	NA	-0.0178453	0.0663996	0.317151	1.87817e-42	0.0736932
607	.	X	2699189	PAR1	T	C	AMR	F	105	54	18	264	90	0.745763	0.254237	NA	0.0370583	0.00931277	NA	NA	0.0103393
608	.	X	2699189	PAR1	T	C	AMR	M	127	43	0	297	43	0.873529	0.126471	NA	-0.0159948	0.0590642	NA	NA	0.0788136
609	.	X	2699189	PAR1	T	C	AMR	Both	232	97	18	561	133	0.808357	0.191643	NA	0.0151463	0.0685651	0.127767	2.48067e-05	0.0813204
610	.	X	2699189	PAR1	T	C	SAS	F	140	73	16	353	105	0.770742	0.229258	NA	0.0173099	0.138221	NA	NA	0.136811
611	.	X	2699189	PAR1	T	C	SAS	M	214	46	0	474	46	0.911538	0.0884615	NA	-0.00782544	0.117624	NA	NA	0.236511
612	.	X	2699189	PAR1	T	C	SAS	Both	354	119	16	827	151	0.845603	0.154397	NA	0.00888149	0.132503	0.140796	3.01858e-09	0.163025
613	.	X	2699246	PAR1	C	A	ALL	F	692	424	155	1808	734	0.711251	0.288749	NA	NA	NA	NA	NA	NA
614	.	X	2699246	PAR1	C	A	ALL	M	37	809	387	883	1583	0.35807	0.64193	NA	NA	NA	NA	NA	NA
615	.	X	2699246	PAR1	C	A	ALL	Both	729	1233	542	2691	2317	0.53734	0.46266	A2	NA	NA	-0.353181	1.21089e-183	NA
616	.	X	2699246	PAR1	C	A	EAS	F	149	93	18	391	129	0.751923	0.248077	NA	0.00768861	0.506292	NA	NA	0.50723
617	.	X	2699246	PAR1	C	A	EAS	M	0	181	63	181	307	0.370902	0.629098	NA	-0.137568	3.27708e-20	NA	NA	3.88445e-25
618	.	X	2699246	PAR1	C	A	EAS	Both	149	274	81	572	436	0.56746	0.43254	NA	-0.0263763	0.0158435	-0.381021	2.32198e-57	0.0183487
619	.	X	2699246	PAR1	C	A	EUR	F	46	118	99	210	316	0.39924	0.60076	NA	0.0155127	0.294227	NA	NA	0.304541
620	.	X	2699246	PAR1	C	A	EUR	M	2	80	158	84	396	0.175	0.825	NA	-0.0222917	0.0167581	NA	NA	0.0141014
621	.	X	2699246	PAR1	C	A	EUR	Both	48	198	257	294	712	0.292247	0.707753	NA	0.0100194	0.277297	-0.22424	1.66218e-16	0.281596
622	.	X	2699246	PAR1	C	A	AFR	F	282	59	1	623	61	0.910819	0.0891813	NA	-0.00502933	0.252196	NA	NA	0.497727
623	.	X	2699246	PAR1	C	A	AFR	M	2	283	34	287	351	0.449843	0.550157	NA	-0.196089	1.82879e-45	NA	NA	3.93467e-54
624	.	X	2699246	PAR1	C	A	AFR	Both	284	342	35	910	412	0.688351	0.311649	NA	-0.044175	1.19526e-07	-0.460975	9.91617e-243	6.92695e-08
625	.	X	2699246	PAR1	C	A	AMR	F	92	65	20	249	105	0.70339	0.29661	NA	0.0250168	0.110651	NA	NA	0.107965
626	.	X	2699246	PAR1	C	A	AMR	M	6	109	55	121	219	0.355882	0.644118	NA	-0.0913581	2.03218e-07	NA	NA	1.02877e-07
627	.	X	2699246	PAR1	C	A	AMR	Both	98	174	75	370	324	0.533141	0.466859	NA	-0.0018188	0.891726	-0.347507	1.82287e-26	0.914569
628	.	X	2699246	PAR1	C	A	SAS	F	123	89	17	335	123	0.731441	0.268559	NA	0.0021119	0.870759	NA	NA	0.866938
629	.	X	2699246	PAR1	C	A	SAS	M	27	156	77	210	310	0.403846	0.596154	NA	-0.0592456	7.2488e-05	NA	NA	0.000100562
630	.	X	2699246	PAR1	C	A	SAS	Both	150	245	94	545	433	0.55726	0.44274	NA	-0.00378992	0.734093	-0.327595	1.12552e-31	0.783561
631	.	X	2699275	NPR	T	G	ALL	F	377	536	358	1290	1252	0.507474	0.492526	NA	NA	NA	NA	NA	NA
632	.	X	2699275	NPR	T	G	ALL	M	654	NA	3	654	3	0.76399	0.23601	NA	NA	NA	NA	NA	NA
633	.	X	2699275	NPR	T	G	ALL	Both	NA	NA	NA	1944	1255	0.60769	0.39231	A2	NA	NA	0.256516	0	NA
634	.	X	2699275	NPR	T	G	EAS	F	51	122	87	224	296	0.430769	0.569231	NA	0.0105917	0.486117	NA	NA	0.527033
635	.	X	2699275	NPR	T	G	EAS	M	107	NA	0	107	0	0.719262	0.280738	NA	NA	NA	NA	NA	NA
636	.	X	2699275	NPR	T	G	EAS	Both	NA	NA	NA	331	296	0.527911	0.472089	NA	NA	NA	0.288493	2.87786e-145	8.61773e-34
637	.	X	2699275	NPR	T	G	EUR	F	149	99	15	397	129	0.754753	0.245247	NA	-0.00311194	0.785125	NA	NA	0.86867
638	.	X	2699275	NPR	T	G	EUR	M	190	NA	1	190	1	0.89375	0.10625	NA	NA	NA	NA	NA	NA
639	.	X	2699275	NPR	T	G	EUR	Both	NA	NA	NA	587	130	0.818689	0.181311	NA	NA	NA	0.138997	1.95861e-35	8.15328e-18
640	.	X	2699275	NPR	T	G	AFR	F	29	134	179	192	492	0.280702	0.719298	NA	0.00600185	0.582509	NA	NA	0.59268
641	.	X	2699275	NPR	T	G	AFR	M	87	NA	2	87	2	0.633229	0.366771	NA	NA	NA	NA	NA	NA
642	.	X	2699275	NPR	T	G	AFR	Both	NA	NA	NA	279	494	0.360931	0.639069	NA	NA	NA	0.352527	9.83148e-194	1.31992e-39
643	.	X	2699275	NPR	T	G	AMR	F	95	61	21	251	103	0.70904	0.29096	NA	0.0339861	0.0284004	NA	NA	0.0295218
644	.	X	2699275	NPR	T	G	AMR	M	123	NA	0	123	0	0.861765	0.138235	NA	NA	NA	NA	NA	NA
645	.	X	2699275	NPR	T	G	AMR	Both	NA	NA	NA	374	103	0.784067	0.215933	NA	NA	NA	0.152725	5.85905e-29	1.70352e-16
646	.	X	2699275	NPR	T	G	SAS	F	53	120	56	226	232	0.49345	0.50655	NA	-0.0120516	0.465621	NA	NA	0.510259
647	.	X	2699275	NPR	T	G	SAS	M	147	NA	0	147	0	0.782692	0.217308	NA	NA	NA	NA	NA	NA
648	.	X	2699275	NPR	T	G	SAS	Both	NA	NA	NA	373	232	0.616529	0.383471	NA	NA	NA	0.289243	1.94369e-109	5.91932e-37
649	.	X	2699350	NPR	A	T	ALL	F	588	520	163	1696	846	0.667191	0.332809	NA	NA	NA	NA	NA	NA
650	.	X	2699350	NPR	A	T	ALL	M	846	NA	2	846	2	0.842255	0.157745	NA	NA	NA	NA	NA	NA
651	.	X	2699350	NPR	A	T	ALL	Both	NA	NA	NA	2542	848	0.749853	0.250147	A2	NA	NA	0.175063	8.57259e-247	NA
652	.	X	2699350	NPR	A	T	EAS	F	64	133	63	261	259	0.501923	0.498077	NA	-0.00577293	0.709634	NA	NA	0.804043
653	.	X	2699350	NPR	A	T	EAS	M	123	NA	0	123	0	0.752049	0.247951	NA	NA	NA	NA	NA	NA
654	.	X	2699350	NPR	A	T	EAS	Both	NA	NA	NA	384	259	0.597201	0.402799	NA	NA	NA	0.250126	6.91441e-117	1.72207e-31
655	.	X	2699350	NPR	A	T	EUR	F	171	82	10	424	102	0.806084	0.193916	NA	0.000419263	0.965305	NA	NA	1
656	.	X	2699350	NPR	A	T	EUR	M	207	NA	1	207	1	0.929167	0.0708333	NA	NA	NA	NA	NA	NA
657	.	X	2699350	NPR	A	T	EUR	Both	NA	NA	NA	631	103	0.859673	0.140327	NA	NA	NA	0.123083	4.79243e-26	1.29539e-14
658	.	X	2699350	NPR	A	T	AFR	F	106	175	61	387	297	0.565789	0.434211	NA	-0.0101762	0.443661	NA	NA	0.509017
659	.	X	2699350	NPR	A	T	AFR	M	168	NA	1	168	1	0.761755	0.238245	NA	NA	NA	NA	NA	NA
660	.	X	2699350	NPR	A	T	AFR	Both	NA	NA	NA	555	298	0.650645	0.349355	NA	NA	NA	0.195966	3.06798e-107	4.77417e-34
661	.	X	2699350	NPR	A	T	AMR	F	111	53	13	275	79	0.776836	0.223164	NA	0.0236442	0.0695998	NA	NA	0.08111
662	.	X	2699350	NPR	A	T	AMR	M	135	NA	0	135	0	0.897059	0.102941	NA	NA	NA	NA	NA	NA
663	.	X	2699350	NPR	A	T	AMR	Both	NA	NA	NA	410	79	0.838446	0.161554	NA	NA	NA	0.120223	3.08288e-21	3.70022e-13
664	.	X	2699350	NPR	A	T	SAS	F	136	77	16	349	109	0.762009	0.237991	NA	0.0132292	0.269638	NA	NA	0.275179
665	.	X	2699350	NPR	A	T	SAS	M	213	NA	0	213	0	0.909615	0.0903846	NA	NA	NA	NA	NA	NA
666	.	X	2699350	NPR	A	T	SAS	Both	NA	NA	NA	562	109	0.837556	0.162444	NA	NA	NA	0.147607	7.70392e-31	1.77498e-20
667	.	X	2699360	NPR	T	C	ALL	F	601	513	157	1715	827	0.674666	0.325334	NA	NA	NA	NA	NA	NA
668	.	X	2699360	NPR	T	C	ALL	M	853	NA	2	853	2	0.845093	0.154907	NA	NA	NA	NA	NA	NA
669	.	X	2699360	NPR	T	C	ALL	Both	NA	NA	NA	2568	829	0.755961	0.244039	A2	NA	NA	0.170428	3.03005e-238	NA
670	.	X	2699360	NPR	T	C	EAS	F	65	133	62	263	257	0.505769	0.494231	NA	-0.00580251	0.708181	NA	NA	0.80401
671	.	X	2699360	NPR	T	C	EAS	M	123	NA	0	123	0	0.752049	0.247951	NA	NA	NA	NA	NA	NA
672	.	X	2699360	NPR	T	C	EAS	Both	NA	NA	NA	386	257	0.600311	0.399689	NA	NA	NA	0.24628	3.80431e-115	3.70055e-31
673	.	X	2699360	NPR	T	C	EUR	F	173	80	10	426	100	0.809886	0.190114	NA	0.00187945	0.843078	NA	NA	0.841456
674	.	X	2699360	NPR	T	C	EUR	M	207	NA	1	207	1	0.929167	0.0708333	NA	NA	NA	NA	NA	NA
675	.	X	2699360	NPR	T	C	EUR	Both	NA	NA	NA	633	101	0.862398	0.137602	NA	NA	NA	0.119281	3.38258e-25	2.6417e-14
676	.	X	2699360	NPR	T	C	AFR	F	115	169	58	399	285	0.583333	0.416667	NA	-0.00402047	0.759678	NA	NA	0.824143
677	.	X	2699360	NPR	T	C	AFR	M	175	NA	1	175	1	0.772727	0.227273	NA	NA	NA	NA	NA	NA
678	.	X	2699360	NPR	T	C	AFR	Both	NA	NA	NA	574	286	0.667442	0.332558	NA	NA	NA	0.189394	2.83776e-98	2.59289e-33
679	.	X	2699360	NPR	T	C	AMR	F	112	53	12	277	77	0.782486	0.217514	NA	0.0204842	0.109336	NA	NA	0.120964
680	.	X	2699360	NPR	T	C	AMR	M	135	NA	0	135	0	0.897059	0.102941	NA	NA	NA	NA	NA	NA
681	.	X	2699360	NPR	T	C	AMR	Both	NA	NA	NA	412	77	0.842536	0.157464	NA	NA	NA	0.114573	7.12077e-21	1.27824e-12
682	.	X	2699360	NPR	T	C	SAS	F	136	78	15	350	108	0.764192	0.235808	NA	0.00989684	0.405917	NA	NA	0.461986
683	.	X	2699360	NPR	T	C	SAS	M	213	NA	0	213	0	0.909615	0.0903846	NA	NA	NA	NA	NA	NA
684	.	X	2699360	NPR	T	C	SAS	Both	NA	NA	NA	563	108	0.839046	0.160954	NA	NA	NA	0.145423	5.55204e-31	3.59514e-20
685	.	X	2699450	NPR	A	C	ALL	F	636	505	130	1777	765	0.699056	0.300944	NA	NA	NA	NA	NA	NA
686	.	X	2699450	NPR	A	C	ALL	M	883	NA	1	883	1	0.857664	0.142336	NA	NA	NA	NA	NA	NA
687	.	X	2699450	NPR	A	C	ALL	Both	NA	NA	NA	2660	766	0.776416	0.223584	A2	NA	NA	0.158608	1.62733e-222	NA
688	.	X	2699450	NPR	A	C	EAS	F	61	131	68	253	267	0.486538	0.513462	NA	-0.00210429	0.891963	NA	NA	1
689	.	X	2699450	NPR	A	C	EAS	M	116	NA	0	116	0	0.737705	0.262295	NA	NA	NA	NA	NA	NA
690	.	X	2699450	NPR	A	C	EAS	Both	NA	NA	NA	369	267	0.580189	0.419811	NA	NA	NA	0.251166	2.25127e-122	3.79783e-31
691	.	X	2699450	NPR	A	C	EUR	F	172	81	10	425	101	0.807985	0.192015	NA	0.00115297	0.904071	NA	NA	0.844209
692	.	X	2699450	NPR	A	C	EUR	M	205	NA	1	205	1	0.925	0.075	NA	NA	NA	NA	NA	NA
693	.	X	2699450	NPR	A	C	EUR	Both	NA	NA	NA	630	102	0.860656	0.139344	NA	NA	NA	0.117015	1.42134e-25	3.1441e-14
694	.	X	2699450	NPR	A	C	AFR	F	157	162	23	476	208	0.695906	0.304094	NA	-0.0252214	0.0275196	NA	NA	0.0302696
695	.	X	2699450	NPR	A	C	AFR	M	212	NA	0	212	0	0.832288	0.167712	NA	NA	NA	NA	NA	NA
696	.	X	2699450	NPR	A	C	AFR	Both	NA	NA	NA	688	208	0.767857	0.232143	NA	NA	NA	0.136382	8.914e-76	2.34248e-29
697	.	X	2699450	NPR	A	C	AMR	F	111	52	14	274	80	0.774011	0.225989	NA	0.0280252	0.0330418	NA	NA	0.050251
698	.	X	2699450	NPR	A	C	AMR	M	135	NA	0	135	0	0.897059	0.102941	NA	NA	NA	NA	NA	NA
699	.	X	2699450	NPR	A	C	AMR	Both	NA	NA	NA	409	80	0.836401	0.163599	NA	NA	NA	0.123048	3.78281e-21	1.44003e-13
700	.	X	2699450	NPR	A	C	SAS	F	135	79	15	349	109	0.762009	0.237991	NA	0.00886234	0.459596	NA	NA	0.466911
701	.	X	2699450	NPR	A	C	SAS	M	215	NA	0	215	0	0.913462	0.0865385	NA	NA	NA	NA	NA	NA
702	.	X	2699450	NPR	A	C	SAS	Both	NA	NA	NA	564	109	0.838039	0.161961	NA	NA	NA	0.151453	1.6491e-31	1.6697e-20
703	.	X	2716410	NPR	C	T	ALL	F	730	541	0	2001	541	0.787175	0.212825	NA	NA	NA	NA	NA	NA
704	.	X	2716410	NPR	C	T	ALL	M	1147	NA	86	1147	86	0.930251	0.0697486	NA	NA	NA	NA	NA	NA
705	.	X	2716410	NPR	C	T	ALL	Both	NA	NA	NA	3148	627	0.833907	0.166093	A2	NA	NA	0.143076	4.0475e-46	NA
706	.	X	2716410	NPR	C	T	EAS	F	146	114	0	406	114	0.780769	0.219231	NA	-0.0480621	5.96649e-06	NA	NA	2.20122e-07
707	.	X	2716410	NPR	C	T	EAS	M	224	NA	20	224	20	0.918033	0.0819672	NA	NA	NA	NA	NA	NA
708	.	X	2716410	NPR	C	T	EAS	Both	NA	NA	NA	630	134	0.824607	0.175393	NA	NA	NA	0.137264	4.12816e-09	2.98266e-12
709	.	X	2716410	NPR	C	T	EUR	F	145	118	0	408	118	0.775665	0.224335	NA	-0.050326	2.72818e-06	NA	NA	5.57435e-08
710	.	X	2716410	NPR	C	T	EUR	M	216	NA	24	216	24	0.9	0.1	NA	NA	NA	NA	NA	NA
711	.	X	2716410	NPR	C	T	EUR	Both	NA	NA	NA	624	142	0.814621	0.185379	NA	NA	NA	0.124335	4.81375e-07	1.83917e-11
712	.	X	2716410	NPR	C	T	AFR	F	222	120	0	564	120	0.824561	0.175439	NA	-0.0307787	8.32895e-05	NA	NA	5.94221e-06
713	.	X	2716410	NPR	C	T	AFR	M	307	NA	12	307	12	0.962382	0.0376176	NA	NA	NA	NA	NA	NA
714	.	X	2716410	NPR	C	T	AFR	Both	NA	NA	NA	871	132	0.868395	0.131605	NA	NA	NA	0.137821	1.77068e-16	5.40237e-15
715	.	X	2716410	NPR	C	T	AMR	F	106	71	0	283	71	0.799435	0.200565	NA	-0.0402263	0.000844486	NA	NA	0.000234716
716	.	X	2716410	NPR	C	T	AMR	M	162	NA	8	162	8	0.952941	0.0470588	NA	NA	NA	NA	NA	NA
717	.	X	2716410	NPR	C	T	AMR	Both	NA	NA	NA	445	79	0.849237	0.150763	NA	NA	NA	0.153506	4.08394e-10	2.15326e-09
718	.	X	2716410	NPR	C	T	SAS	F	111	118	0	340	118	0.742358	0.257642	NA	-0.0663794	1.50495e-07	NA	NA	1.47898e-09
719	.	X	2716410	NPR	C	T	SAS	M	238	NA	22	238	22	0.915385	0.0846154	NA	NA	NA	NA	NA	NA
720	.	X	2716410	NPR	C	T	SAS	Both	NA	NA	NA	578	140	0.805014	0.194986	NA	NA	NA	0.173027	4.36868e-13	1.15658e-16
721	.	X	2735209	NPR	G	A	ALL	F	597	668	6	1862	680	0.732494	0.267506	NA	NA	NA	NA	NA	NA
722	.	X	2735209	NPR	G	A	ALL	M	1099	NA	134	1099	134	0.891322	0.108678	NA	NA	NA	NA	NA	NA
723	.	X	2735209	NPR	G	A	ALL	Both	NA	NA	NA	2961	814	0.784371	0.215629	A2	NA	NA	0.158828	2.5499e-44	NA
724	.	X	2735209	NPR	G	A	EAS	F	104	155	1	363	157	0.698077	0.301923	NA	-0.0873114	2.39406e-11	NA	NA	7.66257e-14
725	.	X	2735209	NPR	G	A	EAS	M	222	NA	22	222	22	0.909836	0.0901639	NA	NA	NA	NA	NA	NA
726	.	X	2735209	NPR	G	A	EAS	Both	NA	NA	NA	585	179	0.765707	0.234293	NA	NA	NA	0.211759	9.43612e-19	1.74554e-23
727	.	X	2735209	NPR	G	A	EUR	F	97	164	2	358	168	0.680608	0.319392	NA	-0.0944065	1.88121e-12	NA	NA	8.39723e-15
728	.	X	2735209	NPR	G	A	EUR	M	212	NA	28	212	28	0.883333	0.116667	NA	NA	NA	NA	NA	NA
729	.	X	2735209	NPR	G	A	EUR	Both	NA	NA	NA	570	196	0.744125	0.255875	NA	NA	NA	0.202725	3.48845e-15	9.17959e-23
730	.	X	2735209	NPR	G	A	AFR	F	235	106	1	576	108	0.842105	0.157895	NA	-0.0220068	0.00220744	NA	NA	0.000863271
731	.	X	2735209	NPR	G	A	AFR	M	303	NA	16	303	16	0.949843	0.0501567	NA	NA	NA	NA	NA	NA
732	.	X	2735209	NPR	G	A	AFR	Both	NA	NA	NA	879	124	0.876371	0.123629	NA	NA	NA	0.107738	1.03616e-09	3.66379e-09
733	.	X	2735209	NPR	G	A	AMR	F	62	114	1	238	116	0.672316	0.327684	NA	-0.101727	8.08819e-10	NA	NA	1.28216e-11
734	.	X	2735209	NPR	G	A	AMR	M	151	NA	19	151	19	0.888235	0.111765	NA	NA	NA	NA	NA	NA
735	.	X	2735209	NPR	G	A	AMR	Both	NA	NA	NA	389	135	0.742366	0.257634	NA	NA	NA	0.215919	1.05782e-12	9.44188e-18
736	.	X	2735209	NPR	G	A	SAS	F	99	129	1	327	131	0.713974	0.286026	NA	-0.0774442	9.53697e-09	NA	NA	1.28482e-10
737	.	X	2735209	NPR	G	A	SAS	M	211	NA	49	211	49	0.811538	0.188462	NA	NA	NA	NA	NA	NA
738	.	X	2735209	NPR	G	A	SAS	Both	NA	NA	NA	538	180	0.749304	0.250696	NA	NA	NA	0.0975647	0.000909163	7.81792e-12
739	rs199974028	X	2735211	NPR	A	G	ALL	F	597	668	6	1862	680	0.732494	0.267506	NA	NA	NA	NA	NA	NA
740	rs199974028	X	2735211	NPR	A	G	ALL	M	1098	NA	135	1098	135	0.890511	0.109489	NA	NA	NA	NA	NA	NA
741	rs199974028	X	2735211	NPR	A	G	ALL	Both	NA	NA	NA	2960	815	0.784106	0.215894	A2	NA	NA	0.158017	1.01613e-43	NA
742	rs199974028	X	2735211	NPR	A	G	EAS	F	103	156	1	362	158	0.696154	0.303846	NA	-0.0884763	1.53472e-11	NA	NA	3.38862e-14
743	rs199974028	X	2735211	NPR	A	G	EAS	M	222	NA	22	222	22	0.909836	0.0901639	NA	NA	NA	NA	NA	NA
744	rs199974028	X	2735211	NPR	A	G	EAS	Both	NA	NA	NA	584	180	0.764398	0.235602	NA	NA	NA	0.213682	4.33858e-19	6.69231e-24
745	rs199974028	X	2735211	NPR	A	G	EUR	F	97	164	2	358	168	0.680608	0.319392	NA	-0.0944065	1.88121e-12	NA	NA	8.39723e-15
746	rs199974028	X	2735211	NPR	A	G	EUR	M	212	NA	28	212	28	0.883333	0.116667	NA	NA	NA	NA	NA	NA
747	rs199974028	X	2735211	NPR	A	G	EUR	Both	NA	NA	NA	570	196	0.744125	0.255875	NA	NA	NA	0.202725	3.48845e-15	9.17959e-23
748	rs199974028	X	2735211	NPR	A	G	AFR	F	236	105	1	577	107	0.843567	0.156433	NA	-0.0215472	0.00253064	NA	NA	0.00150058
749	rs199974028	X	2735211	NPR	A	G	AFR	M	302	NA	17	302	17	0.946708	0.0532915	NA	NA	NA	NA	NA	NA
750	rs199974028	X	2735211	NPR	A	G	AFR	Both	NA	NA	NA	879	124	0.876371	0.123629	NA	NA	NA	0.103141	7.94794e-09	1.44732e-08
751	rs199974028	X	2735211	NPR	A	G	AMR	F	62	114	1	238	116	0.672316	0.327684	NA	-0.101727	8.08819e-10	NA	NA	1.28216e-11
752	rs199974028	X	2735211	NPR	A	G	AMR	M	151	NA	19	151	19	0.888235	0.111765	NA	NA	NA	NA	NA	NA
753	rs199974028	X	2735211	NPR	A	G	AMR	Both	NA	NA	NA	389	135	0.742366	0.257634	NA	NA	NA	0.215919	1.05782e-12	9.44188e-18
754	rs199974028	X	2735211	NPR	A	G	SAS	F	99	129	1	327	131	0.713974	0.286026	NA	-0.0774442	9.53697e-09	NA	NA	1.28482e-10
755	rs199974028	X	2735211	NPR	A	G	SAS	M	211	NA	49	211	49	0.811538	0.188462	NA	NA	NA	NA	NA	NA
756	rs199974028	X	2735211	NPR	A	G	SAS	Both	NA	NA	NA	538	180	0.749304	0.250696	NA	NA	NA	0.0975647	0.000909163	7.81792e-12
757	rs4993468	X	2774793	NPR	G	C	ALL	F	742	499	30	1983	559	0.780094	0.219906	NA	NA	NA	NA	NA	NA
758	rs4993468	X	2774793	NPR	G	C	ALL	M	1053	NA	180	1053	180	0.854015	0.145985	NA	NA	NA	NA	NA	NA
759	rs4993468	X	2774793	NPR	G	C	ALL	Both	NA	NA	NA	3036	739	0.804238	0.195762	A2	NA	NA	0.0739202	4.4962e-09	NA
760	rs4993468	X	2774793	NPR	G	C	EAS	F	133	112	15	378	142	0.726923	0.273077	NA	-0.0168787	0.17036	NA	NA	0.211602
761	rs4993468	X	2774793	NPR	G	C	EAS	M	195	NA	49	195	49	0.79918	0.20082	NA	NA	NA	NA	NA	NA
762	rs4993468	X	2774793	NPR	G	C	EAS	Both	NA	NA	NA	573	191	0.75	0.25	NA	NA	NA	0.0722573	0.0227873	0.0398755
763	rs4993468	X	2774793	NPR	G	C	EUR	F	128	126	9	382	144	0.726236	0.273764	NA	-0.0407263	0.000893766	NA	NA	0.000977148
764	rs4993468	X	2774793	NPR	G	C	EUR	M	189	NA	51	189	51	0.7875	0.2125	NA	NA	NA	NA	NA	NA
765	rs4993468	X	2774793	NPR	G	C	EUR	Both	NA	NA	NA	571	195	0.745431	0.254569	NA	NA	NA	0.0612643	0.0524451	0.000560524
766	rs4993468	X	2774793	NPR	G	C	AFR	F	265	76	1	606	78	0.885965	0.114035	NA	-0.01008	0.0650232	NA	NA	0.101167
767	rs4993468	X	2774793	NPR	G	C	AFR	M	309	NA	10	309	10	0.968652	0.031348	NA	NA	NA	NA	NA	NA
768	rs4993468	X	2774793	NPR	G	C	AFR	Both	NA	NA	NA	915	88	0.912263	0.0877368	NA	NA	NA	0.0826871	4.39521e-08	2.59977e-06
769	rs4993468	X	2774793	NPR	G	C	AMR	F	102	71	4	275	79	0.776836	0.223164	NA	-0.0272032	0.0368311	NA	NA	0.0492678
770	rs4993468	X	2774793	NPR	G	C	AMR	M	145	NA	25	145	25	0.852941	0.147059	NA	NA	NA	NA	NA	NA
771	rs4993468	X	2774793	NPR	G	C	AMR	Both	NA	NA	NA	420	104	0.801527	0.198473	NA	NA	NA	0.076105	0.0248635	0.0118425
772	rs4993468	X	2774793	NPR	G	C	SAS	F	114	114	1	342	116	0.746725	0.253275	NA	-0.0597815	1.72407e-06	NA	NA	1.151e-07
773	rs4993468	X	2774793	NPR	G	C	SAS	M	215	NA	45	215	45	0.826923	0.173077	NA	NA	NA	NA	NA	NA
774	rs4993468	X	2774793	NPR	G	C	SAS	Both	NA	NA	NA	557	161	0.775766	0.224234	NA	NA	NA	0.0801982	0.00545429	1.59327e-08
775	rs7884079	X	2825164	NPR	G	A	ALL	F	960	305	6	2225	317	0.875295	0.124705	NA	NA	NA	NA	NA	NA
776	rs7884079	X	2825164	NPR	G	A	ALL	M	1162	NA	71	1162	71	0.942417	0.0575831	NA	NA	NA	NA	NA	NA
777	rs7884079	X	2825164	NPR	G	A	ALL	Both	NA	NA	NA	3387	388	0.897219	0.102781	A2	NA	NA	0.0671218	1.56758e-13	NA
778	rs7884079	X	2825164	NPR	G	A	EAS	F	162	98	0	422	98	0.811538	0.188462	NA	-0.0355178	0.000180713	NA	NA	2.03911e-05
779	rs7884079	X	2825164	NPR	G	A	EAS	M	234	NA	10	234	10	0.959016	0.0409836	NA	NA	NA	NA	NA	NA
780	rs7884079	X	2825164	NPR	G	A	EAS	Both	NA	NA	NA	656	108	0.858639	0.141361	NA	NA	NA	0.147478	6.49557e-14	1.13176e-12
781	rs7884079	X	2825164	NPR	G	A	EUR	F	249	14	0	512	14	0.973384	0.026616	NA	-0.00070841	0.657447	NA	NA	1
782	rs7884079	X	2825164	NPR	G	A	EUR	M	239	NA	1	239	1	0.995833	0.00416667	NA	NA	NA	NA	NA	NA
783	rs7884079	X	2825164	NPR	G	A	EUR	Both	NA	NA	NA	751	15	0.980418	0.0195822	NA	NA	NA	0.0224493	0.00543076	0.11159
784	rs7884079	X	2825164	NPR	G	A	AFR	F	196	140	6	532	152	0.777778	0.222222	NA	-0.0318389	0.000657654	NA	NA	0.000471944
785	rs7884079	X	2825164	NPR	G	A	AFR	M	271	NA	48	271	48	0.84953	0.15047	NA	NA	NA	NA	NA	NA
786	rs7884079	X	2825164	NPR	G	A	AFR	Both	NA	NA	NA	803	200	0.800598	0.199402	NA	NA	NA	0.071752	0.00358362	3.91663e-05
787	rs7884079	X	2825164	NPR	G	A	AMR	F	163	14	0	340	14	0.960452	0.039548	NA	-0.00156405	0.583817	NA	NA	1
788	rs7884079	X	2825164	NPR	G	A	AMR	M	166	NA	4	166	4	0.976471	0.0235294	NA	NA	NA	NA	NA	NA
789	rs7884079	X	2825164	NPR	G	A	AMR	Both	NA	NA	NA	506	18	0.965649	0.0343511	NA	NA	NA	0.0160186	0.299149	0.545178
790	rs7884079	X	2825164	NPR	G	A	SAS	F	190	39	0	419	39	0.914847	0.0851528	NA	-0.00725101	0.158972	NA	NA	0.382367
791	rs7884079	X	2825164	NPR	G	A	SAS	M	252	NA	8	252	8	0.969231	0.0307692	NA	NA	NA	NA	NA	NA
792	rs7884079	X	2825164	NPR	G	A	SAS	Both	NA	NA	NA	671	47	0.93454	0.0654596	NA	NA	NA	0.0543836	0.000912944	0.00495887
793	rs60484628	X	2840277	NPR	T	A	ALL	F	1024	245	2	2293	249	0.902046	0.0979544	NA	NA	NA	NA	NA	NA
794	rs60484628	X	2840277	NPR	T	A	ALL	M	1201	NA	32	1201	32	0.974047	0.025953	NA	NA	NA	NA	NA	NA
795	rs60484628	X	2840277	NPR	T	A	ALL	Both	NA	NA	NA	3494	281	0.925563	0.0744371	A2	NA	NA	0.0720014	1.9692e-23	NA
796	rs60484628	X	2840277	NPR	T	A	EAS	F	214	46	0	474	46	0.911538	0.0884615	NA	-0.00782544	0.117624	NA	NA	0.236511
797	rs60484628	X	2840277	NPR	T	A	EAS	M	242	NA	2	242	2	0.991803	0.00819672	NA	NA	NA	NA	NA	NA
798	rs60484628	X	2840277	NPR	T	A	EAS	Both	NA	NA	NA	716	48	0.937173	0.0628272	NA	NA	NA	0.0802648	1.0844e-09	2.34719e-06
799	rs60484628	X	2840277	NPR	T	A	EUR	F	230	33	0	493	33	0.937262	0.0627376	NA	-0.00393601	0.277684	NA	NA	0.608258
800	rs60484628	X	2840277	NPR	T	A	EUR	M	238	NA	2	238	2	0.991667	0.00833333	NA	NA	NA	NA	NA	NA
801	rs60484628	X	2840277	NPR	T	A	EUR	Both	NA	NA	NA	731	35	0.954308	0.0456919	NA	NA	NA	0.0544043	3.85904e-06	0.000697321
802	rs60484628	X	2840277	NPR	T	A	AFR	F	253	87	2	593	91	0.866959	0.133041	NA	-0.0118519	0.0573959	NA	NA	0.0618274
803	rs60484628	X	2840277	NPR	T	A	AFR	M	298	NA	21	298	21	0.934169	0.0658307	NA	NA	NA	NA	NA	NA
804	rs60484628	X	2840277	NPR	T	A	AFR	Both	NA	NA	NA	891	112	0.888335	0.111665	NA	NA	NA	0.0672102	0.000290859	0.000593304
805	rs60484628	X	2840277	NPR	T	A	AMR	F	149	28	0	326	28	0.920904	0.079096	NA	-0.00625618	0.253169	NA	NA	0.604653
806	rs60484628	X	2840277	NPR	T	A	AMR	M	169	NA	1	169	1	0.994118	0.00588235	NA	NA	NA	NA	NA	NA
807	rs60484628	X	2840277	NPR	T	A	AMR	Both	NA	NA	NA	495	29	0.944656	0.0553435	NA	NA	NA	0.0732137	9.18275e-07	0.000319685
808	rs60484628	X	2840277	NPR	T	A	SAS	F	178	51	0	407	51	0.888646	0.111354	NA	-0.0123996	0.0579282	NA	NA	0.0861208
809	rs60484628	X	2840277	NPR	T	A	SAS	M	254	NA	6	254	6	0.976923	0.0230769	NA	NA	NA	NA	NA	NA
810	rs60484628	X	2840277	NPR	T	A	SAS	Both	NA	NA	NA	661	57	0.920613	0.0793872	NA	NA	NA	0.0882768	1.05724e-07	3.62639e-06
811	rs73193023	X	2850436	NPR	C	G	ALL	F	675	596	0	1946	596	0.765539	0.234461	NA	NA	NA	NA	NA	NA
812	rs73193023	X	2850436	NPR	C	G	ALL	M	1088	NA	145	1088	145	0.882401	0.117599	NA	NA	NA	NA	NA	NA
813	rs73193023	X	2850436	NPR	C	G	ALL	Both	NA	NA	NA	3034	741	0.803709	0.196291	A2	NA	NA	0.116862	4.16314e-24	NA
814	rs73193023	X	2850436	NPR	C	G	EAS	F	75	185	0	335	185	0.644231	0.355769	NA	-0.126572	5.3587e-19	NA	NA	8.29235e-24
815	rs73193023	X	2850436	NPR	C	G	EAS	M	203	NA	41	203	41	0.831967	0.168033	NA	NA	NA	NA	NA	NA
816	rs73193023	X	2850436	NPR	C	G	EAS	Both	NA	NA	NA	538	226	0.704188	0.295812	NA	NA	NA	0.187736	1.34012e-11	9.4241e-30
817	rs73193023	X	2850436	NPR	C	G	EUR	F	141	122	0	404	122	0.768061	0.231939	NA	-0.0537958	9.71645e-07	NA	NA	1.35837e-08
818	rs73193023	X	2850436	NPR	C	G	EUR	M	210	NA	30	210	30	0.875	0.125	NA	NA	NA	NA	NA	NA
819	rs73193023	X	2850436	NPR	C	G	EUR	Both	NA	NA	NA	614	152	0.801567	0.198433	NA	NA	NA	0.106939	4.80673e-05	8.65919e-11
820	rs73193023	X	2850436	NPR	C	G	AFR	F	251	91	0	593	91	0.866959	0.133041	NA	-0.0176999	0.00454089	NA	NA	0.00161135
821	rs73193023	X	2850436	NPR	C	G	AFR	M	298	NA	21	298	21	0.934169	0.0658307	NA	NA	NA	NA	NA	NA
822	rs73193023	X	2850436	NPR	C	G	AFR	Both	NA	NA	NA	891	112	0.888335	0.111665	NA	NA	NA	0.0672102	0.00024333	2.00878e-05
823	rs73193023	X	2850436	NPR	C	G	AMR	F	116	61	0	293	61	0.827684	0.172316	NA	-0.0296929	0.00560902	NA	NA	0.00280832
824	rs73193023	X	2850436	NPR	C	G	AMR	M	154	NA	16	154	16	0.905882	0.0941176	NA	NA	NA	NA	NA	NA
825	rs73193023	X	2850436	NPR	C	G	AMR	Both	NA	NA	NA	447	77	0.853053	0.146947	NA	NA	NA	0.0781987	0.00633495	0.000311447
826	rs73193023	X	2850436	NPR	C	G	SAS	F	92	137	0	321	137	0.700873	0.299127	NA	-0.0894767	1.05729e-10	NA	NA	1.37771e-13
827	rs73193023	X	2850436	NPR	C	G	SAS	M	223	NA	37	223	37	0.857692	0.142308	NA	NA	NA	NA	NA	NA
828	rs73193023	X	2850436	NPR	C	G	SAS	Both	NA	NA	NA	544	174	0.75766	0.24234	NA	NA	NA	0.156819	6.75708e-09	4.23472e-18
829	.	X	2861327	NPR	C	T	ALL	F	922	348	1	2192	350	0.862313	0.137687	NA	NA	NA	NA	NA	NA
830	.	X	2861327	NPR	C	T	ALL	M	1193	NA	40	1193	40	0.967559	0.0324412	NA	NA	NA	NA	NA	NA
831	.	X	2861327	NPR	C	T	ALL	Both	NA	NA	NA	3385	390	0.896689	0.103311	A2	NA	NA	0.105246	6.1484e-39	NA
832	.	X	2861327	NPR	C	T	EAS	F	128	132	0	388	132	0.746154	0.253846	NA	-0.0644379	4.11929e-08	NA	NA	1.65171e-10
833	.	X	2861327	NPR	C	T	EAS	M	218	NA	26	218	26	0.893443	0.106557	NA	NA	NA	NA	NA	NA
834	.	X	2861327	NPR	C	T	EAS	Both	NA	NA	NA	606	158	0.793194	0.206806	NA	NA	NA	0.147289	4.47022e-09	4.68425e-15
835	.	X	2861327	NPR	C	T	EUR	F	150	112	1	412	114	0.78327	0.21673	NA	-0.0431696	3.72242e-05	NA	NA	5.56039e-06
836	.	X	2861327	NPR	C	T	EUR	M	233	NA	7	233	7	0.970833	0.0291667	NA	NA	NA	NA	NA	NA
837	.	X	2861327	NPR	C	T	EUR	Both	NA	NA	NA	645	121	0.842037	0.157963	NA	NA	NA	0.187563	3.99537e-23	2.0766e-17
838	.	X	2861327	NPR	C	T	AFR	F	306	36	0	648	36	0.947368	0.0526316	NA	-0.00277008	0.304231	NA	NA	0.611799
839	.	X	2861327	NPR	C	T	AFR	M	317	NA	2	317	2	0.99373	0.00626959	NA	NA	NA	NA	NA	NA
840	.	X	2861327	NPR	C	T	AFR	Both	NA	NA	NA	965	38	0.962114	0.0378863	NA	NA	NA	0.046362	8.15461e-07	0.0002403
841	.	X	2861327	NPR	C	T	AMR	F	122	55	0	299	55	0.844633	0.155367	NA	-0.024139	0.0143951	NA	NA	0.00925249
842	.	X	2861327	NPR	C	T	AMR	M	167	NA	3	167	3	0.982353	0.0176471	NA	NA	NA	NA	NA	NA
843	.	X	2861327	NPR	C	T	AMR	Both	NA	NA	NA	466	58	0.889313	0.110687	NA	NA	NA	0.13772	7.50397e-12	1.56684e-08
844	.	X	2861327	NPR	C	T	SAS	F	216	13	0	445	13	0.971616	0.0283843	NA	-0.000805667	0.658431	NA	NA	1
845	.	X	2861327	NPR	C	T	SAS	M	258	NA	2	258	2	0.992308	0.00769231	NA	NA	NA	NA	NA	NA
846	.	X	2861327	NPR	C	T	SAS	Both	NA	NA	NA	703	15	0.979109	0.0208914	NA	NA	NA	0.020692	0.0272372	0.146274
847	rs201010078	X	2914601	NPR	C	T	ALL	F	1048	223	0	2319	223	0.912274	0.0877262	NA	NA	NA	NA	NA	NA
848	rs201010078	X	2914601	NPR	C	T	ALL	M	1191	NA	42	1191	42	0.965937	0.0340633	NA	NA	NA	NA	NA	NA
849	rs201010078	X	2914601	NPR	C	T	ALL	Both	NA	NA	NA	3510	265	0.929801	0.0701987	A2	NA	NA	0.0536629	4.95046e-13	NA
850	rs201010078	X	2914601	NPR	C	T	EAS	F	223	37	0	483	37	0.928846	0.0711538	NA	-0.00506287	0.216752	NA	NA	0.62554
851	rs201010078	X	2914601	NPR	C	T	EAS	M	235	NA	9	235	9	0.963115	0.0368852	NA	NA	NA	NA	NA	NA
852	rs201010078	X	2914601	NPR	C	T	EAS	Both	NA	NA	NA	718	46	0.939791	0.0602094	NA	NA	NA	0.0342686	0.0345773	0.0973747
853	rs201010078	X	2914601	NPR	C	T	EUR	F	221	42	0	484	42	0.920152	0.0798479	NA	-0.00637569	0.159343	NA	NA	0.386569
854	rs201010078	X	2914601	NPR	C	T	EUR	M	237	NA	3	237	3	0.9875	0.0125	NA	NA	NA	NA	NA	NA
855	rs201010078	X	2914601	NPR	C	T	EUR	Both	NA	NA	NA	721	45	0.941253	0.0587467	NA	NA	NA	0.0673479	4.8053e-07	9.31873e-05
856	rs201010078	X	2914601	NPR	C	T	AFR	F	265	77	0	607	77	0.887427	0.112573	NA	-0.0126727	0.0189797	NA	NA	0.0127841
857	rs201010078	X	2914601	NPR	C	T	AFR	M	297	NA	22	297	22	0.931034	0.0689655	NA	NA	NA	NA	NA	NA
858	rs201010078	X	2914601	NPR	C	T	AFR	Both	NA	NA	NA	904	99	0.901296	0.0987039	NA	NA	NA	0.0436076	0.0161786	0.00274863
859	rs201010078	X	2914601	NPR	C	T	AMR	F	146	31	0	323	31	0.912429	0.0875706	NA	-0.00766861	0.201649	NA	NA	0.367979
860	rs201010078	X	2914601	NPR	C	T	AMR	M	167	NA	3	167	3	0.982353	0.0176471	NA	NA	NA	NA	NA	NA
861	rs201010078	X	2914601	NPR	C	T	AMR	Both	NA	NA	NA	490	34	0.935115	0.0648855	NA	NA	NA	0.0699236	6.41203e-05	0.00191938
862	rs201010078	X	2914601	NPR	C	T	SAS	F	193	36	0	422	36	0.921397	0.0786026	NA	-0.00617837	0.196723	NA	NA	0.372675
863	rs201010078	X	2914601	NPR	C	T	SAS	M	255	NA	5	255	5	0.980769	0.0192308	NA	NA	NA	NA	NA	NA
864	rs201010078	X	2914601	NPR	C	T	SAS	Both	NA	NA	NA	677	41	0.942897	0.0571031	NA	NA	NA	0.0593719	5.60817e-05	0.000982792
865	rs6642119	X	3037117	NPR	T	C	ALL	F	1091	180	0	2362	180	0.92919	0.0708104	NA	NA	NA	NA	NA	NA
866	rs6642119	X	3037117	NPR	T	C	ALL	M	1215	NA	18	1215	18	0.985401	0.0145985	NA	NA	NA	NA	NA	NA
867	rs6642119	X	3037117	NPR	T	C	ALL	Both	NA	NA	NA	3577	198	0.94755	0.0524503	A2	NA	NA	0.0562118	4.34154e-21	NA
868	rs6642119	X	3037117	NPR	T	C	EAS	F	218	42	0	478	42	0.919231	0.0807692	NA	-0.00652367	0.156542	NA	NA	0.388051
869	rs6642119	X	3037117	NPR	T	C	EAS	M	240	NA	4	240	4	0.983607	0.0163934	NA	NA	NA	NA	NA	NA
870	rs6642119	X	3037117	NPR	T	C	EAS	Both	NA	NA	NA	718	46	0.939791	0.0602094	NA	NA	NA	0.0643758	4.33725e-06	0.000338237
871	rs6642119	X	3037117	NPR	T	C	EUR	F	213	50	0	476	50	0.904943	0.095057	NA	-0.00903584	0.0884754	NA	NA	0.143824
872	rs6642119	X	3037117	NPR	T	C	EUR	M	236	NA	4	236	4	0.983333	0.0166667	NA	NA	NA	NA	NA	NA
873	rs6642119	X	3037117	NPR	T	C	EUR	Both	NA	NA	NA	712	54	0.929504	0.0704961	NA	NA	NA	0.0783904	8.76764e-08	1.7255e-05
874	rs6642119	X	3037117	NPR	T	C	AFR	F	317	25	0	659	25	0.96345	0.0365497	NA	-0.00133588	0.482951	NA	NA	1
875	rs6642119	X	3037117	NPR	T	C	AFR	M	316	NA	3	316	3	0.990596	0.00940439	NA	NA	NA	NA	NA	NA
876	rs6642119	X	3037117	NPR	T	C	AFR	Both	NA	NA	NA	975	28	0.972084	0.0279163	NA	NA	NA	0.0271453	0.0022188	0.0408566
877	rs6642119	X	3037117	NPR	T	C	AMR	F	133	44	0	310	44	0.875706	0.124294	NA	-0.0154489	0.0589818	NA	NA	0.0796909
878	rs6642119	X	3037117	NPR	T	C	AMR	M	166	NA	4	166	4	0.976471	0.0235294	NA	NA	NA	NA	NA	NA
879	rs6642119	X	3037117	NPR	T	C	AMR	Both	NA	NA	NA	476	48	0.908397	0.0916031	NA	NA	NA	0.100764	4.54369e-07	2.93428e-05
880	rs6642119	X	3037117	NPR	T	C	SAS	F	210	19	0	439	19	0.958515	0.0414847	NA	-0.00172098	0.512501	NA	NA	1
881	rs6642119	X	3037117	NPR	T	C	SAS	M	257	NA	3	257	3	0.988462	0.0115385	NA	NA	NA	NA	NA	NA
882	rs6642119	X	3037117	NPR	T	C	SAS	Both	NA	NA	NA	696	22	0.969359	0.0306407	NA	NA	NA	0.0299463	0.00785968	0.0518358
883	.	X	3060422	NPR	A	G	ALL	F	1089	182	0	2360	182	0.928403	0.0715972	NA	NA	NA	NA	NA	NA
884	.	X	3060422	NPR	A	G	ALL	M	1200	NA	33	1200	33	0.973236	0.026764	NA	NA	NA	NA	NA	NA
885	.	X	3060422	NPR	A	G	ALL	Both	NA	NA	NA	3560	215	0.943046	0.0569536	A2	NA	NA	0.0448332	2.66e-11	NA
886	.	X	3060422	NPR	A	G	EAS	F	195	65	0	455	65	0.875	0.125	NA	-0.015625	0.0212506	NA	NA	0.0191815
887	.	X	3060422	NPR	A	G	EAS	M	233	NA	11	233	11	0.954918	0.045082	NA	NA	NA	NA	NA	NA
888	.	X	3060422	NPR	A	G	EAS	Both	NA	NA	NA	688	76	0.900524	0.0994764	NA	NA	NA	0.079918	2.32279e-05	4.2932e-05
889	.	X	3060422	NPR	A	G	EUR	F	245	18	0	508	18	0.965779	0.0342205	NA	-0.00117104	0.565543	NA	NA	1
890	.	X	3060422	NPR	A	G	EUR	M	238	NA	2	238	2	0.991667	0.00833333	NA	NA	NA	NA	NA	NA
891	.	X	3060422	NPR	A	G	EUR	Both	NA	NA	NA	746	20	0.97389	0.0261097	NA	NA	NA	0.0258872	0.0079206	0.095699
892	.	X	3060422	NPR	A	G	AFR	F	298	44	0	640	44	0.935673	0.0643275	NA	-0.00413803	0.203583	NA	NA	0.380341
893	.	X	3060422	NPR	A	G	AFR	M	308	NA	11	308	11	0.965517	0.0344828	NA	NA	NA	NA	NA	NA
894	.	X	3060422	NPR	A	G	AFR	Both	NA	NA	NA	948	55	0.945165	0.0548355	NA	NA	NA	0.0298447	0.0287814	0.069204
895	.	X	3060422	NPR	A	G	AMR	F	152	25	0	329	25	0.929379	0.0706215	NA	-0.00498739	0.312039	NA	NA	1
896	.	X	3060422	NPR	A	G	AMR	M	166	NA	4	166	4	0.976471	0.0235294	NA	NA	NA	NA	NA	NA
897	.	X	3060422	NPR	A	G	AMR	Both	NA	NA	NA	495	29	0.944656	0.0553435	NA	NA	NA	0.0470921	0.00714501	0.05168
898	.	X	3060422	NPR	A	G	SAS	F	199	30	0	428	30	0.934498	0.0655022	NA	-0.00429054	0.288823	NA	NA	0.60627
899	.	X	3060422	NPR	A	G	SAS	M	255	NA	5	255	5	0.980769	0.0192308	NA	NA	NA	NA	NA	NA
900	.	X	3060422	NPR	A	G	SAS	Both	NA	NA	NA	683	35	0.951253	0.0487465	NA	NA	NA	0.0462714	0.000973153	0.00837805
901	rs6641691	X	3064381	NPR	C	T	ALL	F	793	464	14	2050	492	0.806452	0.193548	NA	NA	NA	NA	NA	NA
902	rs6641691	X	3064381	NPR	C	T	ALL	M	1117	NA	116	1117	116	0.905921	0.0940795	NA	NA	NA	NA	NA	NA
903	rs6641691	X	3064381	NPR	C	T	ALL	Both	NA	NA	NA	3167	608	0.83894	0.16106	A2	NA	NA	0.0994689	1.13063e-19	NA
904	rs6641691	X	3064381	NPR	C	T	EAS	F	137	120	3	394	126	0.757692	0.242308	NA	-0.0471746	3.42514e-05	NA	NA	7.83229e-06
905	rs6641691	X	3064381	NPR	C	T	EAS	M	220	NA	24	220	24	0.901639	0.0983607	NA	NA	NA	NA	NA	NA
906	rs6641691	X	3064381	NPR	C	T	EAS	Both	NA	NA	NA	614	150	0.803665	0.196335	NA	NA	NA	0.143947	8.70837e-09	1.86057e-10
907	rs6641691	X	3064381	NPR	C	T	EUR	F	179	82	2	440	86	0.836502	0.163498	NA	-0.0191271	0.0233281	NA	NA	0.0231509
908	rs6641691	X	3064381	NPR	C	T	EUR	M	221	NA	19	221	19	0.920833	0.0791667	NA	NA	NA	NA	NA	NA
909	rs6641691	X	3064381	NPR	C	T	EUR	Both	NA	NA	NA	661	105	0.862924	0.137076	NA	NA	NA	0.0843314	0.000240514	0.000241584
910	rs6641691	X	3064381	NPR	C	T	AFR	F	251	90	1	592	92	0.865497	0.134503	NA	-0.0151671	0.0159768	NA	NA	0.0171055
911	rs6641691	X	3064381	NPR	C	T	AFR	M	288	NA	31	288	31	0.902821	0.0971787	NA	NA	NA	NA	NA	NA
912	rs6641691	X	3064381	NPR	C	T	AFR	Both	NA	NA	NA	880	123	0.877368	0.122632	NA	NA	NA	0.0373242	0.0695763	0.00735576
913	rs6641691	X	3064381	NPR	C	T	AMR	F	103	73	1	279	75	0.788136	0.211864	NA	-0.0392368	0.00177061	NA	NA	0.00114134
914	rs6641691	X	3064381	NPR	C	T	AMR	M	157	NA	13	157	13	0.923529	0.0764706	NA	NA	NA	NA	NA	NA
915	rs6641691	X	3064381	NPR	C	T	AMR	Both	NA	NA	NA	436	88	0.832061	0.167939	NA	NA	NA	0.135394	1.17694e-06	5.18863e-07
916	rs6641691	X	3064381	NPR	C	T	SAS	F	123	99	7	345	113	0.753275	0.246725	NA	-0.0303055	0.0136027	NA	NA	0.019556
917	rs6641691	X	3064381	NPR	C	T	SAS	M	231	NA	29	231	29	0.888462	0.111538	NA	NA	NA	NA	NA	NA
918	rs6641691	X	3064381	NPR	C	T	SAS	Both	NA	NA	NA	576	142	0.802228	0.197772	NA	NA	NA	0.135186	4.76789e-07	1.3941e-06
919	.	X	3167841	NPR	G	A	ALL	F	966	304	1	2236	306	0.879622	0.120378	NA	NA	NA	NA	NA	NA
920	.	X	3167841	NPR	G	A	ALL	M	1187	NA	46	1187	46	0.962693	0.0373074	NA	NA	NA	NA	NA	NA
921	.	X	3167841	NPR	G	A	ALL	Both	NA	NA	NA	3423	352	0.906755	0.093245	A2	NA	NA	0.0830703	9.36162e-25	NA
922	.	X	3167841	NPR	G	A	EAS	F	135	125	0	395	125	0.759615	0.240385	NA	-0.0577848	3.34851e-07	NA	NA	3.05847e-09
923	.	X	3167841	NPR	G	A	EAS	M	225	NA	19	225	19	0.922131	0.0778689	NA	NA	NA	NA	NA	NA
924	.	X	3167841	NPR	G	A	EAS	Both	NA	NA	NA	620	144	0.811518	0.188482	NA	NA	NA	0.162516	2.05523e-12	1.05326e-15
925	.	X	3167841	NPR	G	A	EUR	F	235	28	0	498	28	0.946768	0.0532319	NA	-0.00283364	0.361866	NA	NA	1
926	.	X	3167841	NPR	G	A	EUR	M	240	NA	0	240	0	1	0	NA	NA	NA	NA	NA	NA
927	.	X	3167841	NPR	G	A	EUR	Both	NA	NA	NA	738	28	0.963446	0.0365535	NA	NA	NA	0.0532319	2.16999e-08	8.2308e-05
928	.	X	3167841	NPR	G	A	AFR	F	278	64	0	620	64	0.906433	0.0935673	NA	-0.00875483	0.0562647	NA	NA	0.0569977
929	.	X	3167841	NPR	G	A	AFR	M	310	NA	9	310	9	0.971787	0.0282132	NA	NA	NA	NA	NA	NA
930	.	X	3167841	NPR	G	A	AFR	Both	NA	NA	NA	930	73	0.927218	0.0727817	NA	NA	NA	0.0653541	3.24608e-06	3.92913e-05
931	.	X	3167841	NPR	G	A	AMR	F	141	35	1	317	37	0.89548	0.10452	NA	-0.00527467	0.453394	NA	NA	0.697736
932	.	X	3167841	NPR	G	A	AMR	M	156	NA	14	156	14	0.917647	0.0823529	NA	NA	NA	NA	NA	NA
933	.	X	3167841	NPR	G	A	AMR	Both	NA	NA	NA	473	51	0.902672	0.0973282	NA	NA	NA	0.0221668	0.40011	0.64682
934	.	X	3167841	NPR	G	A	SAS	F	177	52	0	406	52	0.886463	0.113537	NA	-0.0128907	0.0526008	NA	NA	0.0891773
935	.	X	3167841	NPR	G	A	SAS	M	256	NA	4	256	4	0.984615	0.0153846	NA	NA	NA	NA	NA	NA
936	.	X	3167841	NPR	G	A	SAS	Both	NA	NA	NA	662	56	0.922006	0.0779944	NA	NA	NA	0.0981525	5.32035e-10	1.30446e-07
937	.	X	3167851	NPR	C	T	ALL	F	870	399	2	2139	403	0.841463	0.158537	NA	NA	NA	NA	NA	NA
938	.	X	3167851	NPR	C	T	ALL	M	1116	NA	117	1116	117	0.905109	0.0948905	NA	NA	NA	NA	NA	NA
939	.	X	3167851	NPR	C	T	ALL	Both	NA	NA	NA	3255	520	0.862252	0.137748	A2	NA	NA	0.0636461	2.08766e-09	NA
940	.	X	3167851	NPR	C	T	EAS	F	103	156	1	362	158	0.696154	0.303846	NA	-0.0884763	1.53472e-11	NA	NA	3.38862e-14
941	.	X	3167851	NPR	C	T	EAS	M	201	NA	43	201	43	0.82377	0.17623	NA	NA	NA	NA	NA	NA
942	.	X	3167851	NPR	C	T	EAS	Both	NA	NA	NA	563	201	0.736911	0.263089	NA	NA	NA	0.127617	9.62742e-06	1.07229e-16
943	.	X	3167851	NPR	C	T	EUR	F	224	39	0	487	39	0.925856	0.0741445	NA	-0.0054974	0.194042	NA	NA	0.375515
944	.	X	3167851	NPR	C	T	EUR	M	234	NA	6	234	6	0.975	0.025	NA	NA	NA	NA	NA	NA
945	.	X	3167851	NPR	C	T	EUR	Both	NA	NA	NA	721	45	0.941253	0.0587467	NA	NA	NA	0.0491445	0.000962734	0.00751339
946	.	X	3167851	NPR	C	T	AFR	F	257	85	0	599	85	0.875731	0.124269	NA	-0.0154428	0.00868401	NA	NA	0.00463312
947	.	X	3167851	NPR	C	T	AFR	M	293	NA	26	293	26	0.918495	0.0815047	NA	NA	NA	NA	NA	NA
948	.	X	3167851	NPR	C	T	AFR	Both	NA	NA	NA	892	111	0.889332	0.110668	NA	NA	NA	0.0427643	0.0264453	0.0013019
949	.	X	3167851	NPR	C	T	AMR	F	129	47	1	305	49	0.861582	0.138418	NA	-0.0135098	0.13178	NA	NA	0.205918
950	.	X	3167851	NPR	C	T	AMR	M	146	NA	24	146	24	0.858824	0.141176	NA	NA	NA	NA	NA	NA
951	.	X	3167851	NPR	C	T	AMR	Both	NA	NA	NA	451	73	0.860687	0.139313	NA	NA	NA	-0.00275839	0.9309	0.390481
952	.	X	3167851	NPR	C	T	SAS	F	157	72	0	386	72	0.842795	0.157205	NA	-0.0247135	0.00476228	NA	NA	0.00199451
953	.	X	3167851	NPR	C	T	SAS	M	242	NA	18	242	18	0.930769	0.0692308	NA	NA	NA	NA	NA	NA
954	.	X	3167851	NPR	C	T	SAS	Both	NA	NA	NA	628	90	0.874652	0.125348	NA	NA	NA	0.0879745	6.27278e-05	8.10766e-06
955	.	X	3172155	NPR	C	G	ALL	F	1105	166	0	2376	166	0.934697	0.0653029	NA	NA	NA	NA	NA	NA
956	.	X	3172155	NPR	C	G	ALL	M	1203	NA	30	1203	30	0.975669	0.0243309	NA	NA	NA	NA	NA	NA
957	.	X	3172155	NPR	C	G	ALL	Both	NA	NA	NA	3579	196	0.948079	0.0519205	A2	NA	NA	0.040972	2.10597e-10	NA
958	.	X	3172155	NPR	C	G	EAS	F	255	5	0	515	5	0.990385	0.00961538	NA	-9.24556e-05	0.875601	NA	NA	1
959	.	X	3172155	NPR	C	G	EAS	M	243	NA	1	243	1	0.995902	0.00409836	NA	NA	NA	NA	NA	NA
960	.	X	3172155	NPR	C	G	EAS	Both	NA	NA	NA	758	6	0.992147	0.0078534	NA	NA	NA	0.00551702	0.350111	0.674148
961	.	X	3172155	NPR	C	G	EUR	F	218	45	0	481	45	0.914449	0.0855513	NA	-0.00731903	0.129214	NA	NA	0.232743
962	.	X	3172155	NPR	C	G	EUR	M	232	NA	8	232	8	0.966667	0.0333333	NA	NA	NA	NA	NA	NA
963	.	X	3172155	NPR	C	G	EUR	Both	NA	NA	NA	713	53	0.930809	0.0691906	NA	NA	NA	0.052218	0.00145586	0.00650914
964	.	X	3172155	NPR	C	G	AFR	F	292	50	0	634	50	0.926901	0.0730994	NA	-0.00534352	0.144714	NA	NA	0.23735
965	.	X	3172155	NPR	C	G	AFR	M	311	NA	8	311	8	0.974922	0.0250784	NA	NA	NA	NA	NA	NA
966	.	X	3172155	NPR	C	G	AFR	Both	NA	NA	NA	945	58	0.942173	0.0578265	NA	NA	NA	0.048021	0.000210462	0.00174425
967	.	X	3172155	NPR	C	G	AMR	F	147	30	0	324	30	0.915254	0.0847458	NA	-0.00718184	0.218	NA	NA	0.616105
968	.	X	3172155	NPR	C	G	AMR	M	162	NA	8	162	8	0.952941	0.0470588	NA	NA	NA	NA	NA	NA
969	.	X	3172155	NPR	C	G	AMR	Both	NA	NA	NA	486	38	0.927481	0.0725191	NA	NA	NA	0.0376869	0.0797394	0.163548
970	.	X	3172155	NPR	C	G	SAS	F	193	36	0	422	36	0.921397	0.0786026	NA	-0.00617837	0.196723	NA	NA	0.372675
971	.	X	3172155	NPR	C	G	SAS	M	255	NA	5	255	5	0.980769	0.0192308	NA	NA	NA	NA	NA	NA
972	.	X	3172155	NPR	C	G	SAS	Both	NA	NA	NA	677	41	0.942897	0.0571031	NA	NA	NA	0.0593719	5.60817e-05	0.000982792
973	rs1726208	X	3228653	NPR	G	C	ALL	F	711	189	371	1611	931	0.633753	0.366247	NA	NA	NA	NA	NA	NA
974	rs1726208	X	3228653	NPR	G	C	ALL	M	557	NA	676	557	676	0.451744	0.548256	NA	NA	NA	NA	NA	NA
975	rs1726208	X	3228653	NPR	G	C	ALL	Both	NA	NA	NA	2168	1607	0.574305	0.425695	A2	NA	NA	-0.182009	4.02784e-22	NA
976	rs1726208	X	3228653	NPR	G	C	EAS	F	108	42	110	258	262	0.496154	0.503846	NA	0.169216	9.80003e-28	NA	NA	5.39554e-30
977	rs1726208	X	3228653	NPR	G	C	EAS	M	73	NA	171	73	171	0.29918	0.70082	NA	NA	NA	NA	NA	NA
978	rs1726208	X	3228653	NPR	G	C	EAS	Both	NA	NA	NA	331	433	0.433246	0.566754	NA	NA	NA	-0.196974	1.38894e-06	5.54331e-35
979	rs1726208	X	3228653	NPR	G	C	EUR	F	150	31	82	331	195	0.629278	0.370722	NA	0.174352	8.24513e-34	NA	NA	4.51113e-36
980	rs1726208	X	3228653	NPR	G	C	EUR	M	99	NA	141	99	141	0.4125	0.5875	NA	NA	NA	NA	NA	NA
981	rs1726208	X	3228653	NPR	G	C	EUR	Both	NA	NA	NA	430	336	0.561358	0.438642	NA	NA	NA	-0.216778	2.87769e-07	4.4782e-42
982	rs1726208	X	3228653	NPR	G	C	AFR	F	240	45	57	525	159	0.767544	0.232456	NA	0.112631	1.72742e-31	NA	NA	2.57889e-28
983	rs1726208	X	3228653	NPR	G	C	AFR	M	177	NA	142	177	142	0.554859	0.445141	NA	NA	NA	NA	NA	NA
984	rs1726208	X	3228653	NPR	G	C	AFR	Both	NA	NA	NA	702	301	0.6999	0.3001	NA	NA	NA	-0.212685	8.23904e-10	2.30712e-37
985	rs1726208	X	3228653	NPR	G	C	AMR	F	86	28	63	200	154	0.564972	0.435028	NA	0.166683	1.8364e-19	NA	NA	9.81186e-21
986	rs1726208	X	3228653	NPR	G	C	AMR	M	86	NA	84	86	84	0.505882	0.494118	NA	NA	NA	NA	NA	NA
987	rs1726208	X	3228653	NPR	G	C	AMR	Both	NA	NA	NA	286	238	0.545802	0.454198	NA	NA	NA	-0.0590894	0.249732	2.7286e-20
988	rs1726208	X	3228653	NPR	G	C	SAS	F	127	43	59	297	161	0.648472	0.351528	NA	0.13407	5.5774e-19	NA	NA	3.58225e-19
989	rs1726208	X	3228653	NPR	G	C	SAS	M	122	NA	138	122	138	0.469231	0.530769	NA	NA	NA	NA	NA	NA
990	rs1726208	X	3228653	NPR	G	C	SAS	Both	NA	NA	NA	419	299	0.583565	0.416435	NA	NA	NA	-0.179241	1.81346e-05	4.64193e-23
991	rs1635234	X	3228663	NPR	G	C	ALL	F	596	206	469	1398	1144	0.549961	0.450039	NA	NA	NA	NA	NA	NA
992	rs1635234	X	3228663	NPR	G	C	ALL	M	472	NA	761	472	761	0.382806	0.617194	NA	NA	NA	NA	NA	NA
993	rs1635234	X	3228663	NPR	G	C	ALL	Both	NA	NA	NA	1870	1905	0.495364	0.504636	A1	NA	NA	0.167154	6.79109e-19	NA
994	rs1635234	X	3228663	NPR	G	C	EAS	F	105	44	111	254	266	0.488462	0.511538	NA	0.165251	1.49876e-26	NA	NA	1.40931e-28
995	rs1635234	X	3228663	NPR	G	C	EAS	M	73	NA	171	73	171	0.29918	0.70082	NA	NA	NA	NA	NA	NA
996	rs1635234	X	3228663	NPR	G	C	EAS	Both	NA	NA	NA	327	437	0.42801	0.57199	NA	NA	NA	0.189281	3.33439e-06	3.894e-33
997	rs1635234	X	3228663	NPR	G	C	EUR	F	150	30	83	330	196	0.627376	0.372624	NA	0.176741	1.47148e-34	NA	NA	4.98137e-37
998	rs1635234	X	3228663	NPR	G	C	EUR	M	99	NA	141	99	141	0.4125	0.5875	NA	NA	NA	NA	NA	NA
999	rs1635234	X	3228663	NPR	G	C	EUR	Both	NA	NA	NA	429	337	0.560052	0.439948	NA	NA	NA	0.214876	3.80409e-07	7.54378e-43
1000	rs1635234	X	3228663	NPR	G	C	AFR	F	133	63	146	329	355	0.480994	0.519006	NA	0.157534	1.81245e-31	NA	NA	1.9508e-33
1001	rs1635234	X	3228663	NPR	G	C	AFR	M	102	NA	217	102	217	0.319749	0.680251	NA	NA	NA	NA	NA	NA
1002	rs1635234	X	3228663	NPR	G	C	AFR	Both	NA	NA	NA	431	572	0.429711	0.570289	NA	NA	NA	0.161245	6.42207e-06	8.06566e-38
1003	rs1635234	X	3228663	NPR	G	C	AMR	F	81	28	68	190	164	0.536723	0.463277	NA	0.169555	1.16758e-19	NA	NA	3.82232e-21
1004	rs1635234	X	3228663	NPR	G	C	AMR	M	78	NA	92	78	92	0.458824	0.541176	NA	NA	NA	NA	NA	NA
1005	rs1635234	X	3228663	NPR	G	C	AMR	Both	NA	NA	NA	268	256	0.51145	0.48855	NA	NA	NA	0.0778996	0.129634	6.43159e-21
1006	rs1635234	X	3228663	NPR	G	C	SAS	F	127	41	61	295	163	0.644105	0.355895	NA	0.139714	2.88486e-20	NA	NA	1.56347e-20
1007	rs1635234	X	3228663	NPR	G	C	SAS	M	120	NA	140	120	140	0.461538	0.538462	NA	NA	NA	NA	NA	NA
1008	rs1635234	X	3228663	NPR	G	C	SAS	Both	NA	NA	NA	415	303	0.577994	0.422006	NA	NA	NA	0.182566	1.36132e-05	1.20032e-24
1009	rs189844817	X	3243984	NPR	G	A	ALL	F	823	437	11	2083	459	0.819434	0.180566	NA	NA	NA	NA	NA	NA
1010	rs189844817	X	3243984	NPR	G	A	ALL	M	1121	NA	112	1121	112	0.909165	0.0908354	NA	NA	NA	NA	NA	NA
1011	rs189844817	X	3243984	NPR	G	A	ALL	Both	NA	NA	NA	3204	571	0.848742	0.151258	A2	NA	NA	0.0897311	7.44028e-17	NA
1012	rs189844817	X	3243984	NPR	G	A	EAS	F	184	76	0	444	76	0.853846	0.146154	NA	-0.0213609	0.00577921	NA	NA	0.00225987
1013	rs189844817	X	3243984	NPR	G	A	EAS	M	219	NA	25	219	25	0.897541	0.102459	NA	NA	NA	NA	NA	NA
1014	rs189844817	X	3243984	NPR	G	A	EAS	Both	NA	NA	NA	663	101	0.867801	0.132199	NA	NA	NA	0.0436948	0.0686163	0.00146096
1015	rs189844817	X	3243984	NPR	G	A	EUR	F	173	88	2	434	92	0.825095	0.174905	NA	-0.0229872	0.00978896	NA	NA	0.00905698
1016	rs189844817	X	3243984	NPR	G	A	EUR	M	228	NA	12	228	12	0.95	0.05	NA	NA	NA	NA	NA	NA
1017	rs189844817	X	3243984	NPR	G	A	EUR	Both	NA	NA	NA	662	104	0.86423	0.13577	NA	NA	NA	0.124905	1.60485e-09	5.64084e-08
1018	rs189844817	X	3243984	NPR	G	A	AFR	F	211	124	7	546	138	0.798246	0.201754	NA	-0.020237	0.020136	NA	NA	0.0275407
1019	rs189844817	X	3243984	NPR	G	A	AFR	M	274	NA	45	274	45	0.858934	0.141066	NA	NA	NA	NA	NA	NA
1020	rs189844817	X	3243984	NPR	G	A	AFR	Both	NA	NA	NA	820	183	0.817547	0.182453	NA	NA	NA	0.0606886	0.0121531	0.00357641
1021	rs189844817	X	3243984	NPR	G	A	AMR	F	116	61	0	293	61	0.827684	0.172316	NA	-0.0296929	0.00560902	NA	NA	0.00280832
1022	rs189844817	X	3243984	NPR	G	A	AMR	M	157	NA	13	157	13	0.923529	0.0764706	NA	NA	NA	NA	NA	NA
1023	rs189844817	X	3243984	NPR	G	A	AMR	Both	NA	NA	NA	450	74	0.858779	0.141221	NA	NA	NA	0.0958458	0.000405205	5.30714e-05
1024	rs189844817	X	3243984	NPR	G	A	SAS	F	139	88	2	366	92	0.799127	0.200873	NA	-0.0316165	0.00287751	NA	NA	0.00175504
1025	rs189844817	X	3243984	NPR	G	A	SAS	M	243	NA	17	243	17	0.934615	0.0653846	NA	NA	NA	NA	NA	NA
1026	rs189844817	X	3243984	NPR	G	A	SAS	Both	NA	NA	NA	609	109	0.848189	0.151811	NA	NA	NA	0.135489	2.49602e-09	8.05572e-09
1027	rs114389091	X	3247349	NPR	G	T	ALL	F	653	611	7	1917	625	0.754131	0.245869	NA	NA	NA	NA	NA	NA
1028	rs114389091	X	3247349	NPR	G	T	ALL	M	1067	NA	166	1067	166	0.865369	0.134631	NA	NA	NA	NA	NA	NA
1029	rs114389091	X	3247349	NPR	G	T	ALL	Both	NA	NA	NA	2984	791	0.790464	0.209536	A2	NA	NA	0.111238	3.2026e-20	NA
1030	rs114389091	X	3247349	NPR	G	T	EAS	F	171	89	0	431	89	0.828846	0.171154	NA	-0.0292936	0.000869532	NA	NA	0.000240542
1031	rs114389091	X	3247349	NPR	G	T	EAS	M	217	NA	27	217	27	0.889344	0.110656	NA	NA	NA	NA	NA	NA
1032	rs114389091	X	3247349	NPR	G	T	EAS	Both	NA	NA	NA	648	116	0.848168	0.151832	NA	NA	NA	0.0604981	0.0150964	3.77466e-05
1033	rs114389091	X	3247349	NPR	G	T	EUR	F	104	156	3	364	162	0.692015	0.307985	NA	-0.0834478	2.15846e-10	NA	NA	4.36625e-12
1034	rs114389091	X	3247349	NPR	G	T	EUR	M	202	NA	38	202	38	0.841667	0.158333	NA	NA	NA	NA	NA	NA
1035	rs114389091	X	3247349	NPR	G	T	EUR	Both	NA	NA	NA	566	200	0.738903	0.261097	NA	NA	NA	0.149651	1.25704e-07	7.71964e-16
1036	rs114389091	X	3247349	NPR	G	T	AFR	F	174	164	4	512	172	0.748538	0.251462	NA	-0.0515372	4.11702e-07	NA	NA	4.2181e-08
1037	rs114389091	X	3247349	NPR	G	T	AFR	M	266	NA	53	266	53	0.833856	0.166144	NA	NA	NA	NA	NA	NA
1038	rs114389091	X	3247349	NPR	G	T	AFR	Both	NA	NA	NA	778	225	0.775673	0.224327	NA	NA	NA	0.0853178	0.000703951	1.5204e-09
1039	rs114389091	X	3247349	NPR	G	T	AMR	F	81	96	0	258	96	0.728814	0.271186	NA	-0.0735421	7.40704e-07	NA	NA	1.8595e-08
1040	rs114389091	X	3247349	NPR	G	T	AMR	M	146	NA	24	146	24	0.858824	0.141176	NA	NA	NA	NA	NA	NA
1041	rs114389091	X	3247349	NPR	G	T	AMR	Both	NA	NA	NA	404	120	0.770992	0.229008	NA	NA	NA	0.13001	6.71622e-05	1.83698e-10
1042	rs114389091	X	3247349	NPR	G	T	SAS	F	123	106	0	352	106	0.768559	0.231441	NA	-0.053565	5.18845e-06	NA	NA	1.39511e-07
1043	rs114389091	X	3247349	NPR	G	T	SAS	M	236	NA	24	236	24	0.907692	0.0923077	NA	NA	NA	NA	NA	NA
1044	rs114389091	X	3247349	NPR	G	T	SAS	Both	NA	NA	NA	588	130	0.818942	0.181058	NA	NA	NA	0.139133	1.12809e-08	4.24887e-12
1045	rs6567530	X	3392738	NPR	T	A	ALL	F	88	691	492	867	1675	0.34107	0.65893	NA	NA	NA	NA	NA	NA
1046	rs6567530	X	3392738	NPR	T	A	ALL	M	314	NA	919	314	919	0.254663	0.745337	NA	NA	NA	NA	NA	NA
1047	rs6567530	X	3392738	NPR	T	A	ALL	Both	NA	NA	NA	1181	2594	0.312848	0.687152	A1	NA	NA	0.0864066	7.67196e-09	NA
1048	rs6567530	X	3392738	NPR	T	A	EAS	F	22	157	81	201	319	0.386538	0.613462	NA	-0.0647966	1.05226e-05	NA	NA	1.32976e-05
1049	rs6567530	X	3392738	NPR	T	A	EAS	M	78	NA	166	78	166	0.319672	0.680328	NA	NA	NA	NA	NA	NA
1050	rs6567530	X	3392738	NPR	T	A	EAS	Both	NA	NA	NA	279	485	0.365183	0.634817	NA	NA	NA	0.0668663	0.0558448	9.6061e-06
1051	rs6567530	X	3392738	NPR	T	A	EUR	F	10	123	130	143	383	0.271863	0.728137	NA	-0.0358867	0.00328203	NA	NA	0.00306082
1052	rs6567530	X	3392738	NPR	T	A	EUR	M	49	NA	191	49	191	0.204167	0.795833	NA	NA	NA	NA	NA	NA
1053	rs6567530	X	3392738	NPR	T	A	EUR	Both	NA	NA	NA	192	574	0.250653	0.749347	NA	NA	NA	0.0676965	0.0310171	0.00140122
1054	rs6567530	X	3392738	NPR	T	A	AFR	F	20	181	141	221	463	0.323099	0.676901	NA	-0.0459137	0.000103453	NA	NA	0.000111528
1055	rs6567530	X	3392738	NPR	T	A	AFR	M	59	NA	260	59	260	0.184953	0.815047	NA	NA	NA	NA	NA	NA
1056	rs6567530	X	3392738	NPR	T	A	AFR	Both	NA	NA	NA	280	723	0.279163	0.720837	NA	NA	NA	0.138146	2.89734e-07	7.99635e-09
1057	rs6567530	X	3392738	NPR	T	A	AMR	F	17	103	57	137	217	0.387006	0.612994	NA	-0.0537282	0.00258585	NA	NA	0.00410135
1058	rs6567530	X	3392738	NPR	T	A	AMR	M	55	NA	115	55	115	0.323529	0.676471	NA	NA	NA	NA	NA	NA
1059	rs6567530	X	3392738	NPR	T	A	AMR	Both	NA	NA	NA	192	332	0.366412	0.633588	NA	NA	NA	0.0634762	0.13524	0.00426801
1060	rs6567530	X	3392738	NPR	T	A	SAS	F	19	127	83	165	293	0.360262	0.639738	NA	-0.0468193	0.00211119	NA	NA	0.002541
1061	rs6567530	X	3392738	NPR	T	A	SAS	M	73	NA	187	73	187	0.280769	0.719231	NA	NA	NA	NA	NA	NA
1062	rs6567530	X	3392738	NPR	T	A	SAS	Both	NA	NA	NA	238	480	0.331476	0.668524	NA	NA	NA	0.0794928	0.0205361	0.000772828
1063	.	X	3400751	NPR	C	T	ALL	F	1068	203	0	2339	203	0.920142	0.0798584	NA	NA	NA	NA	NA	NA
1064	.	X	3400751	NPR	C	T	ALL	M	1187	NA	46	1187	46	0.962693	0.0373074	NA	NA	NA	NA	NA	NA
1065	.	X	3400751	NPR	C	T	ALL	Both	NA	NA	NA	3526	249	0.93404	0.0659603	A2	NA	NA	0.042551	1.12773e-08	NA
1066	.	X	3400751	NPR	C	T	EAS	F	218	42	0	478	42	0.919231	0.0807692	NA	-0.00652367	0.156542	NA	NA	0.388051
1067	.	X	3400751	NPR	C	T	EAS	M	235	NA	9	235	9	0.963115	0.0368852	NA	NA	NA	NA	NA	NA
1068	.	X	3400751	NPR	C	T	EAS	Both	NA	NA	NA	713	51	0.933246	0.0667539	NA	NA	NA	0.043884	0.00823375	0.0240756
1069	.	X	3400751	NPR	C	T	EUR	F	209	54	0	472	54	0.897338	0.102662	NA	-0.0105394	0.063544	NA	NA	0.0876936
1070	.	X	3400751	NPR	C	T	EUR	M	228	NA	12	228	12	0.95	0.05	NA	NA	NA	NA	NA	NA
1071	.	X	3400751	NPR	C	T	EUR	Both	NA	NA	NA	700	66	0.913838	0.0861619	NA	NA	NA	0.0526616	0.00506569	0.00613894
1072	.	X	3400751	NPR	C	T	AFR	F	306	36	0	648	36	0.947368	0.0526316	NA	-0.00277008	0.304231	NA	NA	0.611799
1073	.	X	3400751	NPR	C	T	AFR	M	307	NA	12	307	12	0.962382	0.0376176	NA	NA	NA	NA	NA	NA
1074	.	X	3400751	NPR	C	T	AFR	Both	NA	NA	NA	955	48	0.952144	0.0478564	NA	NA	NA	0.015014	0.266184	0.392832
1075	.	X	3400751	NPR	C	T	AMR	F	156	21	0	333	21	0.940678	0.059322	NA	-0.0035191	0.40147	NA	NA	1
1076	.	X	3400751	NPR	C	T	AMR	M	162	NA	8	162	8	0.952941	0.0470588	NA	NA	NA	NA	NA	NA
1077	.	X	3400751	NPR	C	T	AMR	Both	NA	NA	NA	495	29	0.944656	0.0553435	NA	NA	NA	0.0122632	0.545482	0.735677
1078	.	X	3400751	NPR	C	T	SAS	F	179	50	0	408	50	0.89083	0.10917	NA	-0.0119182	0.0636672	NA	NA	0.0848142
1079	.	X	3400751	NPR	C	T	SAS	M	255	NA	5	255	5	0.980769	0.0192308	NA	NA	NA	NA	NA	NA
1080	.	X	3400751	NPR	C	T	SAS	Both	NA	NA	NA	663	55	0.923398	0.0766017	NA	NA	NA	0.0899395	2.26975e-08	1.68251e-06
1081	.	X	3400754	NPR	C	T	ALL	F	1069	202	0	2340	202	0.920535	0.079465	NA	NA	NA	NA	NA	NA
1082	.	X	3400754	NPR	C	T	ALL	M	1187	NA	46	1187	46	0.962693	0.0373074	NA	NA	NA	NA	NA	NA
1083	.	X	3400754	NPR	C	T	ALL	Both	NA	NA	NA	3527	248	0.934305	0.0656954	A2	NA	NA	0.0421576	1.48842e-08	NA
1084	.	X	3400754	NPR	C	T	EAS	F	219	41	0	479	41	0.921154	0.0788462	NA	-0.00621672	0.167532	NA	NA	0.381721
1085	.	X	3400754	NPR	C	T	EAS	M	235	NA	9	235	9	0.963115	0.0368852	NA	NA	NA	NA	NA	NA
1086	.	X	3400754	NPR	C	T	EAS	Both	NA	NA	NA	714	50	0.934555	0.065445	NA	NA	NA	0.0419609	0.011144	0.0315544
1087	.	X	3400754	NPR	C	T	EUR	F	209	54	0	472	54	0.897338	0.102662	NA	-0.0105394	0.063544	NA	NA	0.0876936
1088	.	X	3400754	NPR	C	T	EUR	M	228	NA	12	228	12	0.95	0.05	NA	NA	NA	NA	NA	NA
1089	.	X	3400754	NPR	C	T	EUR	Both	NA	NA	NA	700	66	0.913838	0.0861619	NA	NA	NA	0.0526616	0.00506569	0.00613894
1090	.	X	3400754	NPR	C	T	AFR	F	306	36	0	648	36	0.947368	0.0526316	NA	-0.00277008	0.304231	NA	NA	0.611799
1091	.	X	3400754	NPR	C	T	AFR	M	307	NA	12	307	12	0.962382	0.0376176	NA	NA	NA	NA	NA	NA
1092	.	X	3400754	NPR	C	T	AFR	Both	NA	NA	NA	955	48	0.952144	0.0478564	NA	NA	NA	0.015014	0.266184	0.392832
1093	.	X	3400754	NPR	C	T	AMR	F	156	21	0	333	21	0.940678	0.059322	NA	-0.0035191	0.40147	NA	NA	1
1094	.	X	3400754	NPR	C	T	AMR	M	162	NA	8	162	8	0.952941	0.0470588	NA	NA	NA	NA	NA	NA
1095	.	X	3400754	NPR	C	T	AMR	Both	NA	NA	NA	495	29	0.944656	0.0553435	NA	NA	NA	0.0122632	0.545482	0.735677
1096	.	X	3400754	NPR	C	T	SAS	F	179	50	0	408	50	0.89083	0.10917	NA	-0.0119182	0.0636672	NA	NA	0.0848142
1097	.	X	3400754	NPR	C	T	SAS	M	255	NA	5	255	5	0.980769	0.0192308	NA	NA	NA	NA	NA	NA
1098	.	X	3400754	NPR	C	T	SAS	Both	NA	NA	NA	663	55	0.923398	0.0766017	NA	NA	NA	0.0899395	2.26975e-08	1.68251e-06
1099	.	X	3400756	NPR	C	T	ALL	F	1067	204	0	2338	204	0.919748	0.0802518	NA	NA	NA	NA	NA	NA
1100	.	X	3400756	NPR	C	T	ALL	M	1187	NA	46	1187	46	0.962693	0.0373074	NA	NA	NA	NA	NA	NA
1101	.	X	3400756	NPR	C	T	ALL	Both	NA	NA	NA	3525	250	0.933775	0.0662252	A2	NA	NA	0.0429444	8.52944e-09	NA
1102	.	X	3400756	NPR	C	T	EAS	F	218	42	0	478	42	0.919231	0.0807692	NA	-0.00652367	0.156542	NA	NA	0.388051
1103	.	X	3400756	NPR	C	T	EAS	M	235	NA	9	235	9	0.963115	0.0368852	NA	NA	NA	NA	NA	NA
1104	.	X	3400756	NPR	C	T	EAS	Both	NA	NA	NA	713	51	0.933246	0.0667539	NA	NA	NA	0.043884	0.00823375	0.0240756
1105	.	X	3400756	NPR	C	T	EUR	F	209	54	0	472	54	0.897338	0.102662	NA	-0.0105394	0.063544	NA	NA	0.0876936
1106	.	X	3400756	NPR	C	T	EUR	M	228	NA	12	228	12	0.95	0.05	NA	NA	NA	NA	NA	NA
1107	.	X	3400756	NPR	C	T	EUR	Both	NA	NA	NA	700	66	0.913838	0.0861619	NA	NA	NA	0.0526616	0.00506569	0.00613894
1108	.	X	3400756	NPR	C	T	AFR	F	306	36	0	648	36	0.947368	0.0526316	NA	-0.00277008	0.304231	NA	NA	0.611799
1109	.	X	3400756	NPR	C	T	AFR	M	307	NA	12	307	12	0.962382	0.0376176	NA	NA	NA	NA	NA	NA
1110	.	X	3400756	NPR	C	T	AFR	Both	NA	NA	NA	955	48	0.952144	0.0478564	NA	NA	NA	0.015014	0.266184	0.392832
1111	.	X	3400756	NPR	C	T	AMR	F	155	22	0	332	22	0.937853	0.0621469	NA	-0.00386224	0.377994	NA	NA	1
1112	.	X	3400756	NPR	C	T	AMR	M	162	NA	8	162	8	0.952941	0.0470588	NA	NA	NA	NA	NA	NA
1113	.	X	3400756	NPR	C	T	AMR	Both	NA	NA	NA	494	30	0.942748	0.0572519	NA	NA	NA	0.0150881	0.460271	0.74699
1114	.	X	3400756	NPR	C	T	SAS	F	179	50	0	408	50	0.89083	0.10917	NA	-0.0119182	0.0636672	NA	NA	0.0848142
1115	.	X	3400756	NPR	C	T	SAS	M	255	NA	5	255	5	0.980769	0.0192308	NA	NA	NA	NA	NA	NA
1116	.	X	3400756	NPR	C	T	SAS	Both	NA	NA	NA	663	55	0.923398	0.0766017	NA	NA	NA	0.0899395	2.26975e-08	1.68251e-06
1117	rs61617068	X	3454290	NPR	G	C	ALL	F	1096	172	3	2364	178	0.929976	0.0700236	NA	NA	NA	NA	NA	NA
1118	rs61617068	X	3454290	NPR	G	C	ALL	M	1197	NA	36	1197	36	0.970803	0.0291971	NA	NA	NA	NA	NA	NA
1119	rs61617068	X	3454290	NPR	G	C	ALL	Both	NA	NA	NA	3561	214	0.943311	0.0566887	A2	NA	NA	0.0408265	3.27558e-09	NA
1120	rs61617068	X	3454290	NPR	G	C	EAS	F	213	47	0	473	47	0.909615	0.0903846	NA	-0.00816938	0.109106	NA	NA	0.24214
1121	rs61617068	X	3454290	NPR	G	C	EAS	M	239	NA	5	239	5	0.979508	0.0204918	NA	NA	NA	NA	NA	NA
1122	rs61617068	X	3454290	NPR	G	C	EAS	Both	NA	NA	NA	712	52	0.931937	0.0680628	NA	NA	NA	0.0698928	3.11528e-06	0.000153397
1123	rs61617068	X	3454290	NPR	G	C	EUR	F	246	17	0	509	17	0.967681	0.0323194	NA	-0.00104454	0.588068	NA	NA	1
1124	rs61617068	X	3454290	NPR	G	C	EUR	M	239	NA	1	239	1	0.995833	0.00416667	NA	NA	NA	NA	NA	NA
1125	rs61617068	X	3454290	NPR	G	C	EUR	Both	NA	NA	NA	748	18	0.976501	0.0234987	NA	NA	NA	0.0281527	0.00112997	0.0356338
1126	rs61617068	X	3454290	NPR	G	C	AFR	F	286	53	3	625	59	0.913743	0.0862573	NA	0.00133161	0.754705	NA	NA	0.72753
1127	rs61617068	X	3454290	NPR	G	C	AFR	M	297	NA	22	297	22	0.931034	0.0689655	NA	NA	NA	NA	NA	NA
1128	rs61617068	X	3454290	NPR	G	C	AFR	Both	NA	NA	NA	922	81	0.919242	0.0807577	NA	NA	NA	0.0172918	0.332557	0.507203
1129	rs61617068	X	3454290	NPR	G	C	AMR	F	142	35	0	319	35	0.90113	0.0988701	NA	-0.00977529	0.144372	NA	NA	0.225182
1130	rs61617068	X	3454290	NPR	G	C	AMR	M	167	NA	3	167	3	0.982353	0.0176471	NA	NA	NA	NA	NA	NA
1131	rs61617068	X	3454290	NPR	G	C	AMR	Both	NA	NA	NA	486	38	0.927481	0.0725191	NA	NA	NA	0.081223	6.85167e-06	0.000390523
1132	rs61617068	X	3454290	NPR	G	C	SAS	F	209	20	0	438	20	0.956332	0.0436681	NA	-0.0019069	0.48957	NA	NA	1
1133	rs61617068	X	3454290	NPR	G	C	SAS	M	255	NA	5	255	5	0.980769	0.0192308	NA	NA	NA	NA	NA	NA
1134	rs61617068	X	3454290	NPR	G	C	SAS	Both	NA	NA	NA	693	25	0.965181	0.0348189	NA	NA	NA	0.0244374	0.0530391	0.174386
1135	rs374531557	X	3464904	NPR	G	A	ALL	F	1103	168	0	2374	168	0.93391	0.0660897	NA	NA	NA	NA	NA	NA
1136	rs374531557	X	3464904	NPR	G	A	ALL	M	1211	NA	22	1211	22	0.982157	0.0178427	NA	NA	NA	NA	NA	NA
1137	rs374531557	X	3464904	NPR	G	A	ALL	Both	NA	NA	NA	3585	190	0.949669	0.0503311	A2	NA	NA	0.048247	1.77747e-15	NA
1138	rs374531557	X	3464904	NPR	G	A	EAS	F	223	37	0	483	37	0.928846	0.0711538	NA	-0.00506287	0.216752	NA	NA	0.62554
1139	rs374531557	X	3464904	NPR	G	A	EAS	M	236	NA	8	236	8	0.967213	0.0327869	NA	NA	NA	NA	NA	NA
1140	rs374531557	X	3464904	NPR	G	A	EAS	Both	NA	NA	NA	719	45	0.941099	0.0589005	NA	NA	NA	0.038367	0.0147032	0.0465665
1141	rs374531557	X	3464904	NPR	G	A	EUR	F	213	50	0	476	50	0.904943	0.095057	NA	-0.00903584	0.0884754	NA	NA	0.143824
1142	rs374531557	X	3464904	NPR	G	A	EUR	M	236	NA	4	236	4	0.983333	0.0166667	NA	NA	NA	NA	NA	NA
1143	rs374531557	X	3464904	NPR	G	A	EUR	Both	NA	NA	NA	712	54	0.929504	0.0704961	NA	NA	NA	0.0783904	8.76764e-08	1.7255e-05
1144	rs374531557	X	3464904	NPR	G	A	AFR	F	325	17	0	667	17	0.975146	0.0248538	NA	-0.000617711	0.637397	NA	NA	1
1145	rs374531557	X	3464904	NPR	G	A	AFR	M	316	NA	3	316	3	0.990596	0.00940439	NA	NA	NA	NA	NA	NA
1146	rs374531557	X	3464904	NPR	G	A	AFR	Both	NA	NA	NA	983	20	0.98006	0.0199402	NA	NA	NA	0.0154494	0.0529643	0.248407
1147	rs374531557	X	3464904	NPR	G	A	AMR	F	150	27	0	327	27	0.923729	0.0762712	NA	-0.00581729	0.271983	NA	NA	0.602502
1148	rs374531557	X	3464904	NPR	G	A	AMR	M	167	NA	3	167	3	0.982353	0.0176471	NA	NA	NA	NA	NA	NA
1149	rs374531557	X	3464904	NPR	G	A	AMR	Both	NA	NA	NA	494	30	0.942748	0.0572519	NA	NA	NA	0.0586241	0.000510367	0.00861271
1150	rs374531557	X	3464904	NPR	G	A	SAS	F	192	37	0	421	37	0.919214	0.080786	NA	-0.00652638	0.183533	NA	NA	0.373404
1151	rs374531557	X	3464904	NPR	G	A	SAS	M	256	NA	4	256	4	0.984615	0.0153846	NA	NA	NA	NA	NA	NA
1152	rs374531557	X	3464904	NPR	G	A	SAS	Both	NA	NA	NA	677	41	0.942897	0.0571031	NA	NA	NA	0.0654014	5.23684e-06	0.00018854
1153	.	X	3519298	NPR	T	G	ALL	F	1081	190	0	2352	190	0.925256	0.0747443	NA	NA	NA	NA	NA	NA
1154	.	X	3519298	NPR	T	G	ALL	M	1191	NA	42	1191	42	0.965937	0.0340633	NA	NA	NA	NA	NA	NA
1155	.	X	3519298	NPR	T	G	ALL	Both	NA	NA	NA	3543	232	0.938543	0.061457	A2	NA	NA	0.040681	1.53018e-08	NA
1156	.	X	3519298	NPR	T	G	EAS	F	225	35	0	485	35	0.932692	0.0673077	NA	-0.00453033	0.244576	NA	NA	0.613913
1157	.	X	3519298	NPR	T	G	EAS	M	237	NA	7	237	7	0.971311	0.0286885	NA	NA	NA	NA	NA	NA
1158	.	X	3519298	NPR	T	G	EAS	Both	NA	NA	NA	722	42	0.945026	0.0549738	NA	NA	NA	0.0386192	0.0102382	0.0429812
1159	.	X	3519298	NPR	T	G	EUR	F	228	35	0	491	35	0.93346	0.0665399	NA	-0.00442756	0.247674	NA	NA	0.613213
1160	.	X	3519298	NPR	T	G	EUR	M	234	NA	6	234	6	0.975	0.025	NA	NA	NA	NA	NA	NA
1161	.	X	3519298	NPR	T	G	EUR	Both	NA	NA	NA	725	41	0.946475	0.0535248	NA	NA	NA	0.0415399	0.00426088	0.0268847
1162	.	X	3519298	NPR	T	G	AFR	F	279	63	0	621	63	0.907895	0.0921053	NA	-0.00848338	0.060638	NA	NA	0.094974
1163	.	X	3519298	NPR	T	G	AFR	M	303	NA	16	303	16	0.949843	0.0501567	NA	NA	NA	NA	NA	NA
1164	.	X	3519298	NPR	T	G	AFR	Both	NA	NA	NA	924	79	0.921236	0.0787637	NA	NA	NA	0.0419485	0.00917226	0.00863429
1165	.	X	3519298	NPR	T	G	AMR	F	149	28	0	326	28	0.920904	0.079096	NA	-0.00625618	0.253169	NA	NA	0.604653
1166	.	X	3519298	NPR	T	G	AMR	M	165	NA	5	165	5	0.970588	0.0294118	NA	NA	NA	NA	NA	NA
1167	.	X	3519298	NPR	T	G	AMR	Both	NA	NA	NA	491	33	0.937023	0.0629771	NA	NA	NA	0.0496843	0.00845796	0.0488382
1168	.	X	3519298	NPR	T	G	SAS	F	200	29	0	429	29	0.936681	0.0633188	NA	-0.00400927	0.306327	NA	NA	0.607837
1169	.	X	3519298	NPR	T	G	SAS	M	252	NA	8	252	8	0.969231	0.0307692	NA	NA	NA	NA	NA	NA
1170	.	X	3519298	NPR	T	G	SAS	Both	NA	NA	NA	681	37	0.948468	0.051532	NA	NA	NA	0.0325495	0.0338972	0.0956393
1171	.	X	3547455	NPR	G	T	ALL	F	917	353	1	2187	355	0.860346	0.139654	NA	NA	NA	NA	NA	NA
1172	.	X	3547455	NPR	G	T	ALL	M	1176	NA	57	1176	57	0.953771	0.0462287	NA	NA	NA	NA	NA	NA
1173	.	X	3547455	NPR	G	T	ALL	Both	NA	NA	NA	3363	412	0.890861	0.109139	A2	NA	NA	0.0934251	6.57317e-27	NA
1174	.	X	3547455	NPR	G	T	EAS	F	194	66	0	454	66	0.873077	0.126923	NA	-0.0161095	0.0190734	NA	NA	0.0199746
1175	.	X	3547455	NPR	G	T	EAS	M	230	NA	14	230	14	0.942623	0.057377	NA	NA	NA	NA	NA	NA
1176	.	X	3547455	NPR	G	T	EAS	Both	NA	NA	NA	684	80	0.895288	0.104712	NA	NA	NA	0.069546	0.000538224	0.000271041
1177	.	X	3547455	NPR	G	T	EUR	F	202	61	0	465	61	0.88403	0.11597	NA	-0.0134489	0.0333846	NA	NA	0.0319162
1178	.	X	3547455	NPR	G	T	EUR	M	231	NA	9	231	9	0.9625	0.0375	NA	NA	NA	NA	NA	NA
1179	.	X	3547455	NPR	G	T	EUR	Both	NA	NA	NA	696	70	0.908616	0.0913838	NA	NA	NA	0.0784696	1.14164e-05	6.01797e-05
1180	.	X	3547455	NPR	G	T	AFR	F	210	132	0	552	132	0.807018	0.192982	NA	-0.0372422	9.76571e-06	NA	NA	2.7694e-07
1181	.	X	3547455	NPR	G	T	AFR	M	298	NA	21	298	21	0.934169	0.0658307	NA	NA	NA	NA	NA	NA
1182	.	X	3547455	NPR	G	T	AFR	Both	NA	NA	NA	850	153	0.847458	0.152542	NA	NA	NA	0.127152	3.00929e-11	1.46877e-13
1183	.	X	3547455	NPR	G	T	AMR	F	145	32	0	322	32	0.909605	0.0903955	NA	-0.00817134	0.186118	NA	NA	0.366722
1184	.	X	3547455	NPR	G	T	AMR	M	166	NA	4	166	4	0.976471	0.0235294	NA	NA	NA	NA	NA	NA
1185	.	X	3547455	NPR	G	T	AMR	Both	NA	NA	NA	488	36	0.931298	0.0687023	NA	NA	NA	0.0668661	0.000314088	0.00373428
1186	.	X	3547455	NPR	G	T	SAS	F	166	62	1	394	64	0.860262	0.139738	NA	-0.0151599	0.05634	NA	NA	0.0919969
1187	.	X	3547455	NPR	G	T	SAS	M	251	NA	9	251	9	0.965385	0.0346154	NA	NA	NA	NA	NA	NA
1188	.	X	3547455	NPR	G	T	SAS	Both	NA	NA	NA	645	73	0.898329	0.101671	NA	NA	NA	0.105123	2.74925e-08	1.23178e-06
1189	.	X	3577758	NPR	G	T	ALL	F	995	274	2	2264	278	0.890637	0.109363	NA	NA	NA	NA	NA	NA
1190	.	X	3577758	NPR	G	T	ALL	M	1207	NA	26	1207	26	0.978913	0.0210868	NA	NA	NA	NA	NA	NA
1191	.	X	3577758	NPR	G	T	ALL	Both	NA	NA	NA	3471	304	0.91947	0.0805298	A2	NA	NA	0.0882759	4.07148e-35	NA
1192	.	X	3577758	NPR	G	T	EAS	F	223	37	0	483	37	0.928846	0.0711538	NA	-0.00506287	0.216752	NA	NA	0.62554
1193	.	X	3577758	NPR	G	T	EAS	M	241	NA	3	241	3	0.987705	0.0122951	NA	NA	NA	NA	NA	NA
1194	.	X	3577758	NPR	G	T	EAS	Both	NA	NA	NA	724	40	0.947644	0.052356	NA	NA	NA	0.0588588	5.29289e-06	0.000517027
1195	.	X	3577758	NPR	G	T	EUR	F	198	65	0	461	65	0.876426	0.123574	NA	-0.0152706	0.0222191	NA	NA	0.0191382
1196	.	X	3577758	NPR	G	T	EUR	M	233	NA	7	233	7	0.970833	0.0291667	NA	NA	NA	NA	NA	NA
1197	.	X	3577758	NPR	G	T	EUR	Both	NA	NA	NA	694	72	0.906005	0.0939948	NA	NA	NA	0.0944075	3.84134e-08	1.34015e-06
1198	.	X	3577758	NPR	G	T	AFR	F	239	102	1	580	104	0.847953	0.152047	NA	-0.0201942	0.00377206	NA	NA	0.00246207
1199	.	X	3577758	NPR	G	T	AFR	M	311	NA	8	311	8	0.974922	0.0250784	NA	NA	NA	NA	NA	NA
1200	.	X	3577758	NPR	G	T	AFR	Both	NA	NA	NA	891	112	0.888335	0.111665	NA	NA	NA	0.126968	1.32022e-16	1.24498e-12
1201	.	X	3577758	NPR	G	T	AMR	F	150	27	0	327	27	0.923729	0.0762712	NA	-0.00581729	0.271983	NA	NA	0.602502
1202	.	X	3577758	NPR	G	T	AMR	M	167	NA	3	167	3	0.982353	0.0176471	NA	NA	NA	NA	NA	NA
1203	.	X	3577758	NPR	G	T	AMR	Both	NA	NA	NA	494	30	0.942748	0.0572519	NA	NA	NA	0.0586241	0.000510367	0.00861271
1204	.	X	3577758	NPR	G	T	SAS	F	185	43	1	413	45	0.901747	0.0982533	NA	-0.00528689	0.366527	NA	NA	0.705051
1205	.	X	3577758	NPR	G	T	SAS	M	255	NA	5	255	5	0.980769	0.0192308	NA	NA	NA	NA	NA	NA
1206	.	X	3577758	NPR	G	T	SAS	Both	NA	NA	NA	668	50	0.930362	0.0696379	NA	NA	NA	0.0790225	7.27216e-07	4.2631e-05
1207	rs12398791	X	3581510	NPR	A	C	ALL	F	3	425	843	431	2111	0.169552	0.830448	NA	NA	NA	NA	NA	NA
1208	rs12398791	X	3581510	NPR	A	C	ALL	M	48	NA	1185	48	1185	0.0389294	0.961071	NA	NA	NA	NA	NA	NA
1209	rs12398791	X	3581510	NPR	A	C	ALL	Both	NA	NA	NA	479	3296	0.126887	0.873113	A1	NA	NA	0.130622	3.58814e-51	NA
1210	rs12398791	X	3581510	NPR	A	C	EAS	F	0	64	196	64	456	0.123077	0.876923	NA	-0.0151479	0.0236301	NA	NA	0.0189952
1211	rs12398791	X	3581510	NPR	A	C	EAS	M	4	NA	240	4	240	0.0163934	0.983607	NA	NA	NA	NA	NA	NA
1212	rs12398791	X	3581510	NPR	A	C	EAS	Both	NA	NA	NA	68	696	0.0890052	0.910995	NA	NA	NA	0.106683	8.94172e-12	1.57824e-08
1213	rs12398791	X	3581510	NPR	A	C	EUR	F	2	110	151	114	412	0.21673	0.78327	NA	-0.0393673	0.000169352	NA	NA	4.45841e-05
1214	rs12398791	X	3581510	NPR	A	C	EUR	M	15	NA	225	15	225	0.0625	0.9375	NA	NA	NA	NA	NA	NA
1215	rs12398791	X	3581510	NPR	A	C	EUR	Both	NA	NA	NA	129	637	0.168407	0.831593	NA	NA	NA	0.15423	3.57593e-12	1.32511e-11
1216	rs12398791	X	3581510	NPR	A	C	AFR	F	1	118	223	120	564	0.175439	0.824561	NA	-0.0278547	0.00036954	NA	NA	0.000104913
1217	rs12398791	X	3581510	NPR	A	C	AFR	M	14	NA	305	14	305	0.0438871	0.956113	NA	NA	NA	NA	NA	NA
1218	rs12398791	X	3581510	NPR	A	C	AFR	Both	NA	NA	NA	134	869	0.133599	0.866401	NA	NA	NA	0.131551	3.84631e-14	1.11175e-12
1219	rs12398791	X	3581510	NPR	A	C	AMR	F	0	54	123	54	300	0.152542	0.847458	NA	-0.0232692	0.016632	NA	NA	0.0159485
1220	rs12398791	X	3581510	NPR	A	C	AMR	M	4	NA	166	4	166	0.0235294	0.976471	NA	NA	NA	NA	NA	NA
1221	rs12398791	X	3581510	NPR	A	C	AMR	Both	NA	NA	NA	58	466	0.110687	0.889313	NA	NA	NA	0.129013	6.07171e-10	1.77157e-07
1222	rs12398791	X	3581510	NPR	A	C	SAS	F	0	79	150	79	379	0.172489	0.827511	NA	-0.0297525	0.00160873	NA	NA	0.000365072
1223	rs12398791	X	3581510	NPR	A	C	SAS	M	11	NA	249	11	249	0.0423077	0.957692	NA	NA	NA	NA	NA	NA
1224	rs12398791	X	3581510	NPR	A	C	SAS	Both	NA	NA	NA	90	628	0.125348	0.874652	NA	NA	NA	0.130181	8.66376e-11	4.12704e-10
1225	rs113781559	X	3609907	NPR	A	T	ALL	F	687	582	2	1956	586	0.769473	0.230527	NA	NA	NA	NA	NA	NA
1226	rs113781559	X	3609907	NPR	A	T	ALL	M	1128	NA	105	1128	105	0.914842	0.0851582	NA	NA	NA	NA	NA	NA
1227	rs113781559	X	3609907	NPR	A	T	ALL	Both	NA	NA	NA	3084	691	0.816954	0.183046	A2	NA	NA	0.145369	1.09304e-42	NA
1228	rs113781559	X	3609907	NPR	A	T	EAS	F	192	68	0	452	68	0.869231	0.130769	NA	-0.0171006	0.0152742	NA	NA	0.011288
1229	rs113781559	X	3609907	NPR	A	T	EAS	M	229	NA	15	229	15	0.938525	0.0614754	NA	NA	NA	NA	NA	NA
1230	rs113781559	X	3609907	NPR	A	T	EAS	Both	NA	NA	NA	681	83	0.891361	0.108639	NA	NA	NA	0.0692938	0.000744888	0.000264306
1231	rs113781559	X	3609907	NPR	A	T	EUR	F	137	125	1	399	127	0.758555	0.241445	NA	-0.0544933	1.39856e-06	NA	NA	5.60262e-08
1232	rs113781559	X	3609907	NPR	A	T	EUR	M	214	NA	26	214	26	0.891667	0.108333	NA	NA	NA	NA	NA	NA
1233	rs113781559	X	3609907	NPR	A	T	EUR	Both	NA	NA	NA	613	153	0.800261	0.199739	NA	NA	NA	0.133112	1.66939e-07	1.12644e-11
1234	rs113781559	X	3609907	NPR	A	T	AFR	F	149	193	0	491	193	0.717836	0.282164	NA	-0.0796164	3.61522e-13	NA	NA	1.7006e-17
1235	rs113781559	X	3609907	NPR	A	T	AFR	M	286	NA	33	286	33	0.896552	0.103448	NA	NA	NA	NA	NA	NA
1236	rs113781559	X	3609907	NPR	A	T	AFR	Both	NA	NA	NA	777	226	0.774676	0.225324	NA	NA	NA	0.178715	1.73007e-16	2.66392e-26
1237	rs113781559	X	3609907	NPR	A	T	AMR	F	99	78	0	276	78	0.779661	0.220339	NA	-0.0485493	0.000170006	NA	NA	3.28827e-05
1238	rs113781559	X	3609907	NPR	A	T	AMR	M	159	NA	11	159	11	0.935294	0.0647059	NA	NA	NA	NA	NA	NA
1239	rs113781559	X	3609907	NPR	A	T	AMR	Both	NA	NA	NA	435	89	0.830153	0.169847	NA	NA	NA	0.155633	4.48871e-09	7.42108e-10
1240	rs113781559	X	3609907	NPR	A	T	SAS	F	110	118	1	338	120	0.737991	0.262009	NA	-0.0642818	4.88394e-07	NA	NA	2.69038e-08
1241	rs113781559	X	3609907	NPR	A	T	SAS	M	240	NA	20	240	20	0.923077	0.0769231	NA	NA	NA	NA	NA	NA
1242	rs113781559	X	3609907	NPR	A	T	SAS	Both	NA	NA	NA	578	140	0.805014	0.194986	NA	NA	NA	0.185086	3.93624e-15	1.08587e-16
1243	rs114367379	X	3609911	NPR	C	A	ALL	F	687	582	2	1956	586	0.769473	0.230527	NA	NA	NA	NA	NA	NA
1244	rs114367379	X	3609911	NPR	C	A	ALL	M	1128	NA	105	1128	105	0.914842	0.0851582	NA	NA	NA	NA	NA	NA
1245	rs114367379	X	3609911	NPR	C	A	ALL	Both	NA	NA	NA	3084	691	0.816954	0.183046	A2	NA	NA	0.145369	1.09304e-42	NA
1246	rs114367379	X	3609911	NPR	C	A	EAS	F	192	68	0	452	68	0.869231	0.130769	NA	-0.0171006	0.0152742	NA	NA	0.011288
1247	rs114367379	X	3609911	NPR	C	A	EAS	M	229	NA	15	229	15	0.938525	0.0614754	NA	NA	NA	NA	NA	NA
1248	rs114367379	X	3609911	NPR	C	A	EAS	Both	NA	NA	NA	681	83	0.891361	0.108639	NA	NA	NA	0.0692938	0.000744888	0.000264306
1249	rs114367379	X	3609911	NPR	C	A	EUR	F	137	125	1	399	127	0.758555	0.241445	NA	-0.0544933	1.39856e-06	NA	NA	5.60262e-08
1250	rs114367379	X	3609911	NPR	C	A	EUR	M	214	NA	26	214	26	0.891667	0.108333	NA	NA	NA	NA	NA	NA
1251	rs114367379	X	3609911	NPR	C	A	EUR	Both	NA	NA	NA	613	153	0.800261	0.199739	NA	NA	NA	0.133112	1.66939e-07	1.12644e-11
1252	rs114367379	X	3609911	NPR	C	A	AFR	F	149	193	0	491	193	0.717836	0.282164	NA	-0.0796164	3.61522e-13	NA	NA	1.7006e-17
1253	rs114367379	X	3609911	NPR	C	A	AFR	M	286	NA	33	286	33	0.896552	0.103448	NA	NA	NA	NA	NA	NA
1254	rs114367379	X	3609911	NPR	C	A	AFR	Both	NA	NA	NA	777	226	0.774676	0.225324	NA	NA	NA	0.178715	1.73007e-16	2.66392e-26
1255	rs114367379	X	3609911	NPR	C	A	AMR	F	99	78	0	276	78	0.779661	0.220339	NA	-0.0485493	0.000170006	NA	NA	3.28827e-05
1256	rs114367379	X	3609911	NPR	C	A	AMR	M	159	NA	11	159	11	0.935294	0.0647059	NA	NA	NA	NA	NA	NA
1257	rs114367379	X	3609911	NPR	C	A	AMR	Both	NA	NA	NA	435	89	0.830153	0.169847	NA	NA	NA	0.155633	4.48871e-09	7.42108e-10
1258	rs114367379	X	3609911	NPR	C	A	SAS	F	110	118	1	338	120	0.737991	0.262009	NA	-0.0642818	4.88394e-07	NA	NA	2.69038e-08
1259	rs114367379	X	3609911	NPR	C	A	SAS	M	240	NA	20	240	20	0.923077	0.0769231	NA	NA	NA	NA	NA	NA
1260	rs114367379	X	3609911	NPR	C	A	SAS	Both	NA	NA	NA	578	140	0.805014	0.194986	NA	NA	NA	0.185086	3.93624e-15	1.08587e-16
1261	rs371765806	X	3658886	NPR	G	A	ALL	F	813	458	0	2084	458	0.819827	0.180173	NA	NA	NA	NA	NA	NA
1262	rs371765806	X	3658886	NPR	G	A	ALL	M	1147	NA	86	1147	86	0.930251	0.0697486	NA	NA	NA	NA	NA	NA
1263	rs371765806	X	3658886	NPR	G	A	ALL	Both	NA	NA	NA	3231	544	0.855894	0.144106	A2	NA	NA	0.110425	6.63228e-29	NA
1264	rs371765806	X	3658886	NPR	G	A	EAS	F	180	80	0	440	80	0.846154	0.153846	NA	-0.0236686	0.0033708	NA	NA	0.00127722
1265	rs371765806	X	3658886	NPR	G	A	EAS	M	231	NA	13	231	13	0.946721	0.0532787	NA	NA	NA	NA	NA	NA
1266	rs371765806	X	3658886	NPR	G	A	EAS	Both	NA	NA	NA	671	93	0.878272	0.121728	NA	NA	NA	0.100567	7.14673e-07	4.07953e-07
1267	rs371765806	X	3658886	NPR	G	A	EUR	F	170	93	0	433	93	0.823194	0.176806	NA	-0.0312604	0.00049554	NA	NA	7.09709e-05
1268	rs371765806	X	3658886	NPR	G	A	EUR	M	217	NA	23	217	23	0.904167	0.0958333	NA	NA	NA	NA	NA	NA
1269	rs371765806	X	3658886	NPR	G	A	EUR	Both	NA	NA	NA	650	116	0.848564	0.151436	NA	NA	NA	0.0809728	0.000759587	2.4931e-06
1270	rs371765806	X	3658886	NPR	G	A	AFR	F	217	125	0	559	125	0.817251	0.182749	NA	-0.033397	3.54429e-05	NA	NA	1.79112e-06
1271	rs371765806	X	3658886	NPR	G	A	AFR	M	295	NA	24	295	24	0.924765	0.0752351	NA	NA	NA	NA	NA	NA
1272	rs371765806	X	3658886	NPR	G	A	AFR	Both	NA	NA	NA	854	149	0.851446	0.148554	NA	NA	NA	0.107513	4.74011e-08	7.20627e-11
1273	rs371765806	X	3658886	NPR	G	A	AMR	F	95	82	0	272	82	0.768362	0.231638	NA	-0.0536564	6.0512e-05	NA	NA	8.12957e-06
1274	rs371765806	X	3658886	NPR	G	A	AMR	M	161	NA	9	161	9	0.947059	0.0529412	NA	NA	NA	NA	NA	NA
1275	rs371765806	X	3658886	NPR	G	A	AMR	Both	NA	NA	NA	433	91	0.826336	0.173664	NA	NA	NA	0.178697	2.06507e-12	5.48284e-12
1276	rs371765806	X	3658886	NPR	G	A	SAS	F	151	78	0	380	78	0.829694	0.170306	NA	-0.029004	0.00189512	NA	NA	0.00062987
1277	rs371765806	X	3658886	NPR	G	A	SAS	M	243	NA	17	243	17	0.934615	0.0653846	NA	NA	NA	NA	NA	NA
1278	rs371765806	X	3658886	NPR	G	A	SAS	Both	NA	NA	NA	623	95	0.867688	0.132312	NA	NA	NA	0.104921	1.68591e-06	2.16133e-07
1279	rs112298759	X	3682562	NPR	T	C	ALL	F	765	493	13	2023	519	0.79583	0.20417	NA	NA	NA	NA	NA	NA
1280	rs112298759	X	3682562	NPR	T	C	ALL	M	1133	NA	100	1133	100	0.918897	0.081103	NA	NA	NA	NA	NA	NA
1281	rs112298759	X	3682562	NPR	T	C	ALL	Both	NA	NA	NA	3156	619	0.836026	0.163974	A2	NA	NA	0.123067	2.92161e-31	NA
1282	rs112298759	X	3682562	NPR	T	C	EAS	F	156	104	0	416	104	0.8	0.2	NA	-0.04	5.55096e-05	NA	NA	3.11158e-06
1283	rs112298759	X	3682562	NPR	T	C	EAS	M	229	NA	15	229	15	0.938525	0.0614754	NA	NA	NA	NA	NA	NA
1284	rs112298759	X	3682562	NPR	T	C	EAS	Both	NA	NA	NA	645	119	0.844241	0.155759	NA	NA	NA	0.138525	1.46879e-10	9.90998e-12
1285	rs112298759	X	3682562	NPR	T	C	EUR	F	164	99	0	427	99	0.811787	0.188213	NA	-0.0354241	0.000169929	NA	NA	2.1395e-05
1286	rs112298759	X	3682562	NPR	T	C	EUR	M	228	NA	12	228	12	0.95	0.05	NA	NA	NA	NA	NA	NA
1287	rs112298759	X	3682562	NPR	T	C	EUR	Both	NA	NA	NA	655	111	0.855091	0.144909	NA	NA	NA	0.138213	1.631e-11	1.71098e-11
1288	rs112298759	X	3682562	NPR	T	C	AFR	F	177	153	12	507	177	0.741228	0.258772	NA	-0.0318752	0.00211746	NA	NA	0.00187311
1289	rs112298759	X	3682562	NPR	T	C	AFR	M	267	NA	52	267	52	0.836991	0.163009	NA	NA	NA	NA	NA	NA
1290	rs112298759	X	3682562	NPR	T	C	AFR	Both	NA	NA	NA	774	229	0.771685	0.228315	NA	NA	NA	0.0957625	0.000196672	1.80941e-05
1291	rs112298759	X	3682562	NPR	T	C	AMR	F	118	59	0	295	59	0.833333	0.166667	NA	-0.0277778	0.0077949	NA	NA	0.00503784
1292	rs112298759	X	3682562	NPR	T	C	AMR	M	161	NA	9	161	9	0.947059	0.0529412	NA	NA	NA	NA	NA	NA
1293	rs112298759	X	3682562	NPR	T	C	AMR	Both	NA	NA	NA	456	68	0.870229	0.129771	NA	NA	NA	0.113725	4.04363e-06	5.70556e-06
1294	rs112298759	X	3682562	NPR	T	C	SAS	F	150	78	1	378	80	0.825328	0.174672	NA	-0.0261437	0.0060638	NA	NA	0.0047227
1295	rs112298759	X	3682562	NPR	T	C	SAS	M	248	NA	12	248	12	0.953846	0.0461538	NA	NA	NA	NA	NA	NA
1296	rs112298759	X	3682562	NPR	T	C	SAS	Both	NA	NA	NA	626	92	0.871866	0.128134	NA	NA	NA	0.128519	4.98978e-10	7.23611e-09
1297	rs186896074	X	4038106	NPR	T	C	ALL	F	607	651	13	1865	677	0.733674	0.266326	NA	NA	NA	NA	NA	NA
1298	rs186896074	X	4038106	NPR	T	C	ALL	M	1059	NA	174	1059	174	0.858881	0.141119	NA	NA	NA	NA	NA	NA
1299	rs186896074	X	4038106	NPR	T	C	ALL	Both	NA	NA	NA	2924	851	0.77457	0.22543	A2	NA	NA	0.125207	2.44956e-24	NA
1300	rs186896074	X	4038106	NPR	T	C	EAS	F	136	122	2	394	126	0.757692	0.242308	NA	-0.0510207	7.43008e-06	NA	NA	9.9699e-07
1301	rs186896074	X	4038106	NPR	T	C	EAS	M	215	NA	29	215	29	0.881148	0.118852	NA	NA	NA	NA	NA	NA
1302	rs186896074	X	4038106	NPR	T	C	EAS	Both	NA	NA	NA	609	155	0.79712	0.20288	NA	NA	NA	0.123455	2.35976e-06	7.61348e-10
1303	rs186896074	X	4038106	NPR	T	C	EUR	F	130	133	0	393	133	0.747148	0.252852	NA	-0.063934	4.05846e-08	NA	NA	1.67449e-10
1304	rs186896074	X	4038106	NPR	T	C	EUR	M	209	NA	31	209	31	0.870833	0.129167	NA	NA	NA	NA	NA	NA
1305	rs186896074	X	4038106	NPR	T	C	EUR	Both	NA	NA	NA	602	164	0.785901	0.214099	NA	NA	NA	0.123685	3.25565e-06	2.24786e-13
1306	rs186896074	X	4038106	NPR	T	C	AFR	F	139	193	10	471	213	0.688596	0.311404	NA	-0.0677324	5.17467e-09	NA	NA	1.27621e-09
1307	rs186896074	X	4038106	NPR	T	C	AFR	M	259	NA	60	259	60	0.811912	0.188088	NA	NA	NA	NA	NA	NA
1308	rs186896074	X	4038106	NPR	T	C	AFR	Both	NA	NA	NA	730	273	0.727817	0.272183	NA	NA	NA	0.123316	2.81691e-06	8.0828e-13
1309	rs186896074	X	4038106	NPR	T	C	AMR	F	87	89	1	263	91	0.742938	0.257062	NA	-0.0604312	2.55641e-05	NA	NA	6.17337e-06
1310	rs186896074	X	4038106	NPR	T	C	AMR	M	147	NA	23	147	23	0.864706	0.135294	NA	NA	NA	NA	NA	NA
1311	rs186896074	X	4038106	NPR	T	C	AMR	Both	NA	NA	NA	410	114	0.782443	0.217557	NA	NA	NA	0.121768	0.00018007	7.51145e-08
1312	rs186896074	X	4038106	NPR	T	C	SAS	F	115	114	0	344	114	0.751092	0.248908	NA	-0.0619553	5.30551e-07	NA	NA	7.10048e-09
1313	rs186896074	X	4038106	NPR	T	C	SAS	M	229	NA	31	229	31	0.880769	0.119231	NA	NA	NA	NA	NA	NA
1314	rs186896074	X	4038106	NPR	T	C	SAS	Both	NA	NA	NA	573	145	0.79805	0.20195	NA	NA	NA	0.129678	6.21024e-07	2.55944e-12
1315	rs192672781	X	4038110	NPR	C	T	ALL	F	902	362	7	2166	376	0.852085	0.147915	NA	NA	NA	NA	NA	NA
1316	rs192672781	X	4038110	NPR	C	T	ALL	M	1162	NA	71	1162	71	0.942417	0.0575831	NA	NA	NA	NA	NA	NA
1317	rs192672781	X	4038110	NPR	C	T	ALL	Both	NA	NA	NA	3328	447	0.881589	0.118411	A2	NA	NA	0.0903319	3.81121e-22	NA
1318	rs192672781	X	4038110	NPR	C	T	EAS	F	197	63	0	457	63	0.878846	0.121154	NA	-0.0146783	0.0262256	NA	NA	0.0193821
1319	rs192672781	X	4038110	NPR	C	T	EAS	M	240	NA	4	240	4	0.983607	0.0163934	NA	NA	NA	NA	NA	NA
1320	rs192672781	X	4038110	NPR	C	T	EAS	Both	NA	NA	NA	697	67	0.912304	0.0876963	NA	NA	NA	0.10476	1.74787e-11	2.2242e-08
1321	rs192672781	X	4038110	NPR	C	T	EUR	F	198	64	1	460	66	0.874525	0.125475	NA	-0.0119418	0.0775833	NA	NA	0.0935585
1322	rs192672781	X	4038110	NPR	C	T	EUR	M	227	NA	13	227	13	0.945833	0.0541667	NA	NA	NA	NA	NA	NA
1323	rs192672781	X	4038110	NPR	C	T	EUR	Both	NA	NA	NA	687	79	0.896867	0.103133	NA	NA	NA	0.0713086	0.000359451	0.00115007
1324	rs192672781	X	4038110	NPR	C	T	AFR	F	204	133	5	541	143	0.790936	0.209064	NA	-0.029088	0.00114128	NA	NA	0.000877246
1325	rs192672781	X	4038110	NPR	C	T	AFR	M	287	NA	32	287	32	0.899687	0.100313	NA	NA	NA	NA	NA	NA
1326	rs192672781	X	4038110	NPR	C	T	AFR	Both	NA	NA	NA	828	175	0.825523	0.174477	NA	NA	NA	0.108751	7.31741e-07	1.41132e-07
1327	rs192672781	X	4038110	NPR	C	T	AMR	F	139	37	1	315	39	0.889831	0.110169	NA	-0.0064876	0.378619	NA	NA	0.69904
1328	rs192672781	X	4038110	NPR	C	T	AMR	M	163	NA	7	163	7	0.958824	0.0411765	NA	NA	NA	NA	NA	NA
1329	rs192672781	X	4038110	NPR	C	T	AMR	Both	NA	NA	NA	478	46	0.912214	0.0877863	NA	NA	NA	0.068993	0.00184498	0.0160836
1330	rs192672781	X	4038110	NPR	C	T	SAS	F	164	65	0	393	65	0.858079	0.141921	NA	-0.0201417	0.012319	NA	NA	0.0110075
1331	rs192672781	X	4038110	NPR	C	T	SAS	M	245	NA	15	245	15	0.942308	0.0576923	NA	NA	NA	NA	NA	NA
1332	rs192672781	X	4038110	NPR	C	T	SAS	Both	NA	NA	NA	638	80	0.888579	0.111421	NA	NA	NA	0.0842291	4.96794e-05	2.4504e-05
1333	rs12689431	X	4124542	NPR	G	T	ALL	F	930	334	7	2194	348	0.8631	0.1369	NA	NA	NA	NA	NA	NA
1334	rs12689431	X	4124542	NPR	G	T	ALL	M	1168	NA	65	1168	65	0.947283	0.052717	NA	NA	NA	NA	NA	NA
1335	rs12689431	X	4124542	NPR	G	T	ALL	Both	NA	NA	NA	3362	413	0.890596	0.109404	A2	NA	NA	0.0841831	1.28901e-20	NA
1336	rs12689431	X	4124542	NPR	G	T	EAS	F	194	62	4	450	70	0.865385	0.134615	NA	-0.00273669	0.704838	NA	NA	1
1337	rs12689431	X	4124542	NPR	G	T	EAS	M	221	NA	23	221	23	0.905738	0.0942623	NA	NA	NA	NA	NA	NA
1338	rs12689431	X	4124542	NPR	G	T	EAS	Both	NA	NA	NA	671	93	0.878272	0.121728	NA	NA	NA	0.0403531	0.0906115	0.255108
1339	rs12689431	X	4124542	NPR	G	T	EUR	F	172	91	0	435	91	0.826996	0.173004	NA	-0.0299303	0.000692379	NA	NA	0.000128268
1340	rs12689431	X	4124542	NPR	G	T	EUR	M	232	NA	8	232	8	0.966667	0.0333333	NA	NA	NA	NA	NA	NA
1341	rs12689431	X	4124542	NPR	G	T	EUR	Both	NA	NA	NA	667	99	0.870757	0.129243	NA	NA	NA	0.13967	7.86662e-14	8.52753e-12
1342	rs12689431	X	4124542	NPR	G	T	AFR	F	241	99	2	581	103	0.849415	0.150585	NA	-0.0168278	0.0149748	NA	NA	0.0175897
1343	rs12689431	X	4124542	NPR	G	T	AFR	M	301	NA	18	301	18	0.943574	0.0564263	NA	NA	NA	NA	NA	NA
1344	rs12689431	X	4124542	NPR	G	T	AFR	Both	NA	NA	NA	882	121	0.879362	0.120638	NA	NA	NA	0.0941585	2.11731e-07	1.12444e-06
1345	rs12689431	X	4124542	NPR	G	T	AMR	F	152	25	0	329	25	0.929379	0.0706215	NA	-0.00498739	0.312039	NA	NA	1
1346	rs12689431	X	4124542	NPR	G	T	AMR	M	168	NA	2	168	2	0.988235	0.0117647	NA	NA	NA	NA	NA	NA
1347	rs12689431	X	4124542	NPR	G	T	AMR	Both	NA	NA	NA	497	27	0.948473	0.0515267	NA	NA	NA	0.0588568	0.000143824	0.00556201
1348	rs12689431	X	4124542	NPR	G	T	SAS	F	171	57	1	399	59	0.871179	0.128821	NA	-0.012228	0.0991791	NA	NA	0.139791
1349	rs12689431	X	4124542	NPR	G	T	SAS	M	246	NA	14	246	14	0.946154	0.0538462	NA	NA	NA	NA	NA	NA
1350	rs12689431	X	4124542	NPR	G	T	SAS	Both	NA	NA	NA	645	73	0.898329	0.101671	NA	NA	NA	0.0749748	0.000230016	0.000793249
1351	rs374688638	X	4138489	NPR	C	T	ALL	F	672	594	5	1938	604	0.762392	0.237608	NA	NA	NA	NA	NA	NA
1352	rs374688638	X	4138489	NPR	C	T	ALL	M	1123	NA	110	1123	110	0.910787	0.0892133	NA	NA	NA	NA	NA	NA
1353	rs374688638	X	4138489	NPR	C	T	ALL	Both	NA	NA	NA	3061	714	0.810861	0.189139	A2	NA	NA	0.148395	5.19943e-43	NA
1354	rs374688638	X	4138489	NPR	C	T	EAS	F	99	160	1	358	162	0.688462	0.311538	NA	-0.0932101	2.42754e-12	NA	NA	5.27669e-15
1355	rs374688638	X	4138489	NPR	C	T	EAS	M	221	NA	23	221	23	0.905738	0.0942623	NA	NA	NA	NA	NA	NA
1356	rs374688638	X	4138489	NPR	C	T	EAS	Both	NA	NA	NA	579	185	0.757853	0.242147	NA	NA	NA	0.217276	2.30444e-19	5.69453e-25
1357	rs374688638	X	4138489	NPR	C	T	EUR	F	135	125	3	395	131	0.750951	0.249049	NA	-0.0506188	1.1373e-05	NA	NA	2.20357e-06
1358	rs374688638	X	4138489	NPR	C	T	EUR	M	218	NA	22	218	22	0.908333	0.0916667	NA	NA	NA	NA	NA	NA
1359	rs374688638	X	4138489	NPR	C	T	EUR	Both	NA	NA	NA	613	153	0.800261	0.199739	NA	NA	NA	0.157383	1.63862e-10	5.44837e-12
1360	rs374688638	X	4138489	NPR	C	T	AFR	F	233	108	1	574	110	0.839181	0.160819	NA	-0.0229387	0.00167041	NA	NA	0.00052725
1361	rs374688638	X	4138489	NPR	C	T	AFR	M	302	NA	17	302	17	0.946708	0.0532915	NA	NA	NA	NA	NA	NA
1362	rs374688638	X	4138489	NPR	C	T	AFR	Both	NA	NA	NA	876	127	0.87338	0.12662	NA	NA	NA	0.107527	2.06045e-09	3.52757e-09
1363	rs374688638	X	4138489	NPR	C	T	AMR	F	93	84	0	270	84	0.762712	0.237288	NA	-0.0563057	3.48725e-05	NA	NA	3.98326e-06
1364	rs374688638	X	4138489	NPR	C	T	AMR	M	154	NA	16	154	16	0.905882	0.0941176	NA	NA	NA	NA	NA	NA
1365	rs374688638	X	4138489	NPR	C	T	AMR	Both	NA	NA	NA	424	100	0.80916	0.19084	NA	NA	NA	0.14317	9.58397e-07	2.1575e-09
1366	rs374688638	X	4138489	NPR	C	T	SAS	F	112	117	0	341	117	0.744541	0.255459	NA	-0.0652591	2.07853e-07	NA	NA	3.31979e-09
1367	rs374688638	X	4138489	NPR	C	T	SAS	M	228	NA	32	228	32	0.876923	0.123077	NA	NA	NA	NA	NA	NA
1368	rs374688638	X	4138489	NPR	C	T	SAS	Both	NA	NA	NA	569	149	0.792479	0.207521	NA	NA	NA	0.132382	4.48e-07	6.12066e-13
1369	.	X	4255368	NPR	G	T	ALL	F	583	683	5	1849	693	0.72738	0.27262	NA	NA	NA	NA	NA	NA
1370	.	X	4255368	NPR	G	T	ALL	M	1117	NA	116	1117	116	0.905921	0.0940795	NA	NA	NA	NA	NA	NA
1371	.	X	4255368	NPR	G	T	ALL	Both	NA	NA	NA	2966	809	0.785695	0.214305	A2	NA	NA	0.178541	5.42935e-60	NA
1372	.	X	4255368	NPR	G	T	EAS	F	122	136	2	380	140	0.730769	0.269231	NA	-0.0647929	1.09518e-07	NA	NA	4.29634e-09
1373	.	X	4255368	NPR	G	T	EAS	M	218	NA	26	218	26	0.893443	0.106557	NA	NA	NA	NA	NA	NA
1374	.	X	4255368	NPR	G	T	EAS	Both	NA	NA	NA	598	166	0.782723	0.217277	NA	NA	NA	0.162673	1.44973e-10	1.32537e-14
1375	.	X	4255368	NPR	G	T	EUR	F	128	134	1	390	136	0.741445	0.258555	NA	-0.0630485	9.62845e-08	NA	NA	1.65399e-09
1376	.	X	4255368	NPR	G	T	EUR	M	213	NA	27	213	27	0.8875	0.1125	NA	NA	NA	NA	NA	NA
1377	.	X	4255368	NPR	G	T	EUR	Both	NA	NA	NA	603	163	0.787206	0.212794	NA	NA	NA	0.146055	1.32686e-08	7.55909e-14
1378	.	X	4255368	NPR	G	T	AFR	F	160	181	1	501	183	0.732456	0.267544	NA	-0.0686557	9.2284e-11	NA	NA	1.2256e-13
1379	.	X	4255368	NPR	G	T	AFR	M	286	NA	33	286	33	0.896552	0.103448	NA	NA	NA	NA	NA	NA
1380	.	X	4255368	NPR	G	T	AFR	Both	NA	NA	NA	787	216	0.784646	0.215354	NA	NA	NA	0.164096	5.71375e-14	2.61614e-21
1381	.	X	4255368	NPR	G	T	AMR	F	99	78	0	276	78	0.779661	0.220339	NA	-0.0485493	0.000170006	NA	NA	3.28827e-05
1382	.	X	4255368	NPR	G	T	AMR	M	165	NA	5	165	5	0.970588	0.0294118	NA	NA	NA	NA	NA	NA
1383	.	X	4255368	NPR	G	T	AMR	Both	NA	NA	NA	441	83	0.841603	0.158397	NA	NA	NA	0.190927	4.29234e-17	2.42037e-13
1384	.	X	4255368	NPR	G	T	SAS	F	74	154	1	302	156	0.659389	0.340611	NA	-0.111649	5.36611e-14	NA	NA	5.46868e-17
1385	.	X	4255368	NPR	G	T	SAS	M	235	NA	25	235	25	0.903846	0.0961538	NA	NA	NA	NA	NA	NA
1386	.	X	4255368	NPR	G	T	SAS	Both	NA	NA	NA	537	181	0.747911	0.252089	NA	NA	NA	0.244458	3.56196e-24	5.15904e-29
1387	.	X	4255370	NPR	C	T	ALL	F	587	679	5	1853	689	0.728954	0.271046	NA	NA	NA	NA	NA	NA
1388	.	X	4255370	NPR	C	T	ALL	M	1117	NA	116	1117	116	0.905921	0.0940795	NA	NA	NA	NA	NA	NA
1389	.	X	4255370	NPR	C	T	ALL	Both	NA	NA	NA	2970	805	0.786755	0.213245	A2	NA	NA	0.176967	6.04566e-59	NA
1390	.	X	4255370	NPR	C	T	EAS	F	123	135	2	381	139	0.732692	0.267308	NA	-0.0637611	1.52599e-07	NA	NA	7.96733e-09
1391	.	X	4255370	NPR	C	T	EAS	M	218	NA	26	218	26	0.893443	0.106557	NA	NA	NA	NA	NA	NA
1392	.	X	4255370	NPR	C	T	EAS	Both	NA	NA	NA	599	165	0.784031	0.215969	NA	NA	NA	0.16075	2.39723e-10	2.66756e-14
1393	.	X	4255370	NPR	C	T	EUR	F	130	132	1	392	134	0.745247	0.254753	NA	-0.0610967	1.80018e-07	NA	NA	6.47554e-09
1394	.	X	4255370	NPR	C	T	EUR	M	213	NA	27	213	27	0.8875	0.1125	NA	NA	NA	NA	NA	NA
1395	.	X	4255370	NPR	C	T	EUR	Both	NA	NA	NA	605	161	0.789817	0.210183	NA	NA	NA	0.142253	3.13317e-08	3.05193e-13
1396	.	X	4255370	NPR	C	T	AFR	F	161	180	1	502	182	0.733918	0.266082	NA	-0.0678756	1.29446e-10	NA	NA	2.55158e-13
1397	.	X	4255370	NPR	C	T	AFR	M	286	NA	33	286	33	0.896552	0.103448	NA	NA	NA	NA	NA	NA
1398	.	X	4255370	NPR	C	T	AFR	Both	NA	NA	NA	788	215	0.785643	0.214357	NA	NA	NA	0.162634	9.59154e-14	5.51729e-21
1399	.	X	4255370	NPR	C	T	AMR	F	99	78	0	276	78	0.779661	0.220339	NA	-0.0485493	0.000170006	NA	NA	3.28827e-05
1400	.	X	4255370	NPR	C	T	AMR	M	165	NA	5	165	5	0.970588	0.0294118	NA	NA	NA	NA	NA	NA
1401	.	X	4255370	NPR	C	T	AMR	Both	NA	NA	NA	441	83	0.841603	0.158397	NA	NA	NA	0.190927	4.29234e-17	2.42037e-13
1402	.	X	4255370	NPR	C	T	SAS	F	74	154	1	302	156	0.659389	0.340611	NA	-0.111649	5.36611e-14	NA	NA	5.46868e-17
1403	.	X	4255370	NPR	C	T	SAS	M	235	NA	25	235	25	0.903846	0.0961538	NA	NA	NA	NA	NA	NA
1404	.	X	4255370	NPR	C	T	SAS	Both	NA	NA	NA	537	181	0.747911	0.252089	NA	NA	NA	0.244458	3.56196e-24	5.15904e-29
1405	rs201474874	X	4324606	NPR	A	G	ALL	F	916	355	0	2187	355	0.860346	0.139654	NA	NA	NA	NA	NA	NA
1406	rs201474874	X	4324606	NPR	A	G	ALL	M	1165	NA	68	1165	68	0.94485	0.05515	NA	NA	NA	NA	NA	NA
1407	rs201474874	X	4324606	NPR	A	G	ALL	Both	NA	NA	NA	3352	423	0.887947	0.112053	A2	NA	NA	0.0845038	9.62236e-21	NA
1408	rs201474874	X	4324606	NPR	A	G	EAS	F	154	106	0	414	106	0.796154	0.203846	NA	-0.0415533	3.65139e-05	NA	NA	1.66001e-06
1409	rs201474874	X	4324606	NPR	A	G	EAS	M	227	NA	17	227	17	0.930328	0.0696721	NA	NA	NA	NA	NA	NA
1410	rs201474874	X	4324606	NPR	A	G	EAS	Both	NA	NA	NA	641	123	0.839005	0.160995	NA	NA	NA	0.134174	1.81611e-09	2.2147e-11
1411	rs201474874	X	4324606	NPR	A	G	EUR	F	259	4	0	522	4	0.992395	0.00760456	NA	-5.78294e-05	0.901101	NA	NA	1
1412	rs201474874	X	4324606	NPR	A	G	EUR	M	239	NA	1	239	1	0.995833	0.00416667	NA	NA	NA	NA	NA	NA
1413	rs201474874	X	4324606	NPR	A	G	EUR	Both	NA	NA	NA	761	5	0.993473	0.00652742	NA	NA	NA	0.0034379	0.540346	1
1414	rs201474874	X	4324606	NPR	A	G	AFR	F	157	185	0	499	185	0.729532	0.270468	NA	-0.0731529	7.07104e-12	NA	NA	9.2863e-16
1415	rs201474874	X	4324606	NPR	A	G	AFR	M	287	NA	32	287	32	0.899687	0.100313	NA	NA	NA	NA	NA	NA
1416	rs201474874	X	4324606	NPR	A	G	AFR	Both	NA	NA	NA	786	217	0.783649	0.216351	NA	NA	NA	0.170154	2.89233e-15	4.74637e-24
1417	rs201474874	X	4324606	NPR	A	G	AMR	F	150	27	0	327	27	0.923729	0.0762712	NA	-0.00581729	0.271983	NA	NA	0.602502
1418	rs201474874	X	4324606	NPR	A	G	AMR	M	159	NA	11	159	11	0.935294	0.0647059	NA	NA	NA	NA	NA	NA
1419	rs201474874	X	4324606	NPR	A	G	AMR	Both	NA	NA	NA	486	38	0.927481	0.0725191	NA	NA	NA	0.0115653	0.618241	0.634415
1420	rs201474874	X	4324606	NPR	A	G	SAS	F	196	33	0	425	33	0.927948	0.0720524	NA	-0.00519155	0.239989	NA	NA	0.613009
1421	rs201474874	X	4324606	NPR	A	G	SAS	M	253	NA	7	253	7	0.973077	0.0269231	NA	NA	NA	NA	NA	NA
1422	rs201474874	X	4324606	NPR	A	G	SAS	Both	NA	NA	NA	678	40	0.94429	0.0557103	NA	NA	NA	0.0451293	0.00326798	0.0155077
1423	.	X	4568739	NPR	C	T	ALL	F	681	581	9	1943	599	0.764359	0.235641	NA	NA	NA	NA	NA	NA
1424	.	X	4568739	NPR	C	T	ALL	M	1064	NA	169	1064	169	0.862936	0.137064	NA	NA	NA	NA	NA	NA
1425	.	X	4568739	NPR	C	T	ALL	Both	NA	NA	NA	3007	768	0.796556	0.203444	A2	NA	NA	0.0985772	5.03864e-16	NA
1426	.	X	4568739	NPR	C	T	EAS	F	119	139	2	377	143	0.725	0.275	NA	-0.0679327	3.92757e-08	NA	NA	1.82122e-09
1427	.	X	4568739	NPR	C	T	EAS	M	187	NA	57	187	57	0.766393	0.233607	NA	NA	NA	NA	NA	NA
1428	.	X	4568739	NPR	C	T	EAS	Both	NA	NA	NA	564	200	0.73822	0.26178	NA	NA	NA	0.0413934	0.187541	3.31097e-09
1429	.	X	4568739	NPR	C	T	EUR	F	161	101	1	423	103	0.804183	0.195817	NA	-0.0345422	0.00037467	NA	NA	0.000115185
1430	.	X	4568739	NPR	C	T	EUR	M	214	NA	26	214	26	0.891667	0.108333	NA	NA	NA	NA	NA	NA
1431	.	X	4568739	NPR	C	T	EUR	Both	NA	NA	NA	637	129	0.831593	0.168407	NA	NA	NA	0.0874842	0.000523499	2.27249e-06
1432	.	X	4568739	NPR	C	T	AFR	F	202	139	1	543	141	0.79386	0.20614	NA	-0.0395699	7.76068e-06	NA	NA	5.50022e-07
1433	.	X	4568739	NPR	C	T	AFR	M	287	NA	32	287	32	0.899687	0.100313	NA	NA	NA	NA	NA	NA
1434	.	X	4568739	NPR	C	T	AFR	Both	NA	NA	NA	830	173	0.827517	0.172483	NA	NA	NA	0.105827	9.05131e-07	1.5006e-10
1435	.	X	4568739	NPR	C	T	AMR	F	101	76	0	278	76	0.785311	0.214689	NA	-0.0460915	0.000275723	NA	NA	6.5246e-05
1436	.	X	4568739	NPR	C	T	AMR	M	155	NA	15	155	15	0.911765	0.0882353	NA	NA	NA	NA	NA	NA
1437	.	X	4568739	NPR	C	T	AMR	Both	NA	NA	NA	433	91	0.826336	0.173664	NA	NA	NA	0.126454	9.9684e-06	1.09318e-07
1438	.	X	4568739	NPR	C	T	SAS	F	98	126	5	322	136	0.703057	0.296943	NA	-0.0663412	1.51833e-06	NA	NA	4.80154e-07
1439	.	X	4568739	NPR	C	T	SAS	M	221	NA	39	221	39	0.85	0.15	NA	NA	NA	NA	NA	NA
1440	.	X	4568739	NPR	C	T	SAS	Both	NA	NA	NA	543	175	0.756267	0.243733	NA	NA	NA	0.146943	2.09373e-07	5.84988e-11
1441	rs77539403	X	4568743	NPR	C	T	ALL	F	679	583	9	1941	601	0.763572	0.236428	NA	NA	NA	NA	NA	NA
1442	rs77539403	X	4568743	NPR	C	T	ALL	M	1064	NA	169	1064	169	0.862936	0.137064	NA	NA	NA	NA	NA	NA
1443	rs77539403	X	4568743	NPR	C	T	ALL	Both	NA	NA	NA	3005	770	0.796026	0.203974	A2	NA	NA	0.0993639	2.96317e-16	NA
1444	rs77539403	X	4568743	NPR	C	T	EAS	F	118	140	2	376	144	0.723077	0.276923	NA	-0.0689941	2.76176e-08	NA	NA	8.84349e-10
1445	rs77539403	X	4568743	NPR	C	T	EAS	M	187	NA	57	187	57	0.766393	0.233607	NA	NA	NA	NA	NA	NA
1446	rs77539403	X	4568743	NPR	C	T	EAS	Both	NA	NA	NA	563	201	0.736911	0.263089	NA	NA	NA	0.0433165	0.167777	2.02202e-09
1447	rs77539403	X	4568743	NPR	C	T	EUR	F	160	102	1	422	104	0.802281	0.197719	NA	-0.0352904	0.000308632	NA	NA	6.61464e-05
1448	rs77539403	X	4568743	NPR	C	T	EUR	M	214	NA	26	214	26	0.891667	0.108333	NA	NA	NA	NA	NA	NA
1449	rs77539403	X	4568743	NPR	C	T	EUR	Both	NA	NA	NA	636	130	0.830287	0.169713	NA	NA	NA	0.0893853	0.000397607	1.5716e-06
1450	rs77539403	X	4568743	NPR	C	T	AFR	F	203	138	1	544	140	0.795322	0.204678	NA	-0.0389693	9.55035e-06	NA	NA	5.37442e-07
1451	rs77539403	X	4568743	NPR	C	T	AFR	M	286	NA	33	286	33	0.896552	0.103448	NA	NA	NA	NA	NA	NA
1452	rs77539403	X	4568743	NPR	C	T	AFR	Both	NA	NA	NA	830	173	0.827517	0.172483	NA	NA	NA	0.10123	3.15166e-06	4.24289e-10
1453	rs77539403	X	4568743	NPR	C	T	AMR	F	100	77	0	277	77	0.782486	0.217514	NA	-0.0473124	0.000217081	NA	NA	3.25866e-05
1454	rs77539403	X	4568743	NPR	C	T	AMR	M	155	NA	15	155	15	0.911765	0.0882353	NA	NA	NA	NA	NA	NA
1455	rs77539403	X	4568743	NPR	C	T	AMR	Both	NA	NA	NA	432	92	0.824427	0.175573	NA	NA	NA	0.129279	6.37458e-06	6.12057e-08
1456	rs77539403	X	4568743	NPR	C	T	SAS	F	98	126	5	322	136	0.703057	0.296943	NA	-0.0663412	1.51833e-06	NA	NA	4.80154e-07
1457	rs77539403	X	4568743	NPR	C	T	SAS	M	222	NA	38	222	38	0.853846	0.146154	NA	NA	NA	NA	NA	NA
1458	rs77539403	X	4568743	NPR	C	T	SAS	Both	NA	NA	NA	544	174	0.75766	0.24234	NA	NA	NA	0.150789	8.24747e-08	2.97514e-11
1459	rs200553356	X	4657186	NPR	A	G	ALL	F	808	449	14	2065	477	0.812352	0.187648	NA	NA	NA	NA	NA	NA
1460	rs200553356	X	4657186	NPR	A	G	ALL	M	1095	NA	138	1095	138	0.888078	0.111922	NA	NA	NA	NA	NA	NA
1461	rs200553356	X	4657186	NPR	A	G	ALL	Both	NA	NA	NA	3160	615	0.837086	0.162914	A2	NA	NA	0.0757254	3.72513e-11	NA
1462	rs200553356	X	4657186	NPR	A	G	EAS	F	140	119	1	399	121	0.767308	0.232692	NA	-0.0502996	5.55791e-06	NA	NA	3.95473e-07
1463	rs200553356	X	4657186	NPR	A	G	EAS	M	211	NA	33	211	33	0.864754	0.135246	NA	NA	NA	NA	NA	NA
1464	rs200553356	X	4657186	NPR	A	G	EAS	Both	NA	NA	NA	610	154	0.798429	0.201571	NA	NA	NA	0.0974464	0.000298384	7.22679e-09
1465	rs200553356	X	4657186	NPR	A	G	EUR	F	166	93	4	425	101	0.807985	0.192015	NA	-0.0216607	0.0235628	NA	NA	0.02742
1466	rs200553356	X	4657186	NPR	A	G	EUR	M	208	NA	32	208	32	0.866667	0.133333	NA	NA	NA	NA	NA	NA
1467	rs200553356	X	4657186	NPR	A	G	EUR	Both	NA	NA	NA	633	133	0.826371	0.173629	NA	NA	NA	0.0586819	0.0304537	0.00917228
1468	rs200553356	X	4657186	NPR	A	G	AFR	F	269	72	1	610	74	0.891813	0.108187	NA	-0.00878048	0.0923767	NA	NA	0.153313
1469	rs200553356	X	4657186	NPR	A	G	AFR	M	305	NA	14	305	14	0.956113	0.0438871	NA	NA	NA	NA	NA	NA
1470	rs200553356	X	4657186	NPR	A	G	AFR	Both	NA	NA	NA	915	88	0.912263	0.0877368	NA	NA	NA	0.0643	6.61944e-05	0.000418565
1471	rs200553356	X	4657186	NPR	A	G	AMR	F	116	58	3	290	64	0.819209	0.180791	NA	-0.0157362	0.15749	NA	NA	0.208177
1472	rs200553356	X	4657186	NPR	A	G	AMR	M	157	NA	13	157	13	0.923529	0.0764706	NA	NA	NA	NA	NA	NA
1473	rs200553356	X	4657186	NPR	A	G	AMR	Both	NA	NA	NA	447	77	0.853053	0.146947	NA	NA	NA	0.10432	0.000204758	0.0014914
1474	rs200553356	X	4657186	NPR	A	G	SAS	F	117	107	5	341	117	0.744541	0.255459	NA	-0.043425	0.00055029	NA	NA	0.000414213
1475	rs200553356	X	4657186	NPR	A	G	SAS	M	214	NA	46	214	46	0.823077	0.176923	NA	NA	NA	NA	NA	NA
1476	rs200553356	X	4657186	NPR	A	G	SAS	Both	NA	NA	NA	555	163	0.772981	0.227019	NA	NA	NA	0.0785354	0.0081305	6.64518e-05
1477	rs5916711	X	4668298	NPR	T	A	ALL	F	17	779	475	813	1729	0.319827	0.680173	NA	NA	NA	NA	NA	NA
1478	rs5916711	X	4668298	NPR	T	A	ALL	M	266	NA	967	266	967	0.215734	0.784266	NA	NA	NA	NA	NA	NA
1479	rs5916711	X	4668298	NPR	T	A	ALL	Both	NA	NA	NA	1079	2696	0.285828	0.714172	A1	NA	NA	0.104093	3.06852e-14	NA
1480	rs5916711	X	4668298	NPR	T	A	EAS	F	3	166	91	172	348	0.330769	0.669231	NA	-0.0978698	1.0103e-12	NA	NA	8.21049e-15
1481	rs5916711	X	4668298	NPR	T	A	EAS	M	58	NA	186	58	186	0.237705	0.762295	NA	NA	NA	NA	NA	NA
1482	rs5916711	X	4668298	NPR	T	A	EAS	Both	NA	NA	NA	230	534	0.301047	0.698953	NA	NA	NA	0.0930643	0.0029523	1.29909e-15
1483	rs5916711	X	4668298	NPR	T	A	EUR	F	3	157	103	163	363	0.309886	0.690114	NA	-0.0846224	1.38869e-10	NA	NA	2.25849e-12
1484	rs5916711	X	4668298	NPR	T	A	EUR	M	50	NA	190	50	190	0.208333	0.791667	NA	NA	NA	NA	NA	NA
1485	rs5916711	X	4668298	NPR	T	A	EUR	Both	NA	NA	NA	213	553	0.278068	0.721932	NA	NA	NA	0.101553	0.000884643	1.53518e-13
1486	rs5916711	X	4668298	NPR	T	A	AFR	F	10	233	99	253	431	0.369883	0.630117	NA	-0.107574	1.39442e-17	NA	NA	2.19295e-19
1487	rs5916711	X	4668298	NPR	T	A	AFR	M	91	NA	228	91	228	0.285266	0.714734	NA	NA	NA	NA	NA	NA
1488	rs5916711	X	4668298	NPR	T	A	AFR	Both	NA	NA	NA	344	659	0.342971	0.657029	NA	NA	NA	0.0846166	0.00317548	4.25032e-20
1489	rs5916711	X	4668298	NPR	T	A	AMR	F	1	120	56	122	232	0.344633	0.655367	NA	-0.113122	2.67658e-11	NA	NA	2.32701e-13
1490	rs5916711	X	4668298	NPR	T	A	AMR	M	34	NA	136	34	136	0.2	0.8	NA	NA	NA	NA	NA	NA
1491	rs5916711	X	4668298	NPR	T	A	AMR	Both	NA	NA	NA	156	368	0.29771	0.70229	NA	NA	NA	0.144633	4.59875e-05	2.76363e-15
1492	rs5916711	X	4668298	NPR	T	A	SAS	F	0	103	126	103	355	0.224891	0.775109	NA	-0.0505759	1.13024e-05	NA	NA	5.41433e-07
1493	rs5916711	X	4668298	NPR	T	A	SAS	M	33	NA	227	33	227	0.126923	0.873077	NA	NA	NA	NA	NA	NA
1494	rs5916711	X	4668298	NPR	T	A	SAS	Both	NA	NA	NA	136	582	0.189415	0.810585	NA	NA	NA	0.0979678	0.000205264	6.43107e-09
1495	rs73183901	X	4678477	NPR	A	T	ALL	F	1045	224	2	2314	228	0.910307	0.0896932	NA	NA	NA	NA	NA	NA
1496	rs73183901	X	4678477	NPR	A	T	ALL	M	1178	NA	55	1178	55	0.955393	0.0446067	NA	NA	NA	NA	NA	NA
1497	rs73183901	X	4678477	NPR	A	T	ALL	Both	NA	NA	NA	3492	283	0.925033	0.0749669	A2	NA	NA	0.0450865	1.80453e-08	NA
1498	rs73183901	X	4678477	NPR	A	T	EAS	F	247	13	0	507	13	0.975	0.025	NA	-0.000625	0.679278	NA	NA	1
1499	rs73183901	X	4678477	NPR	A	T	EAS	M	240	NA	4	240	4	0.983607	0.0163934	NA	NA	NA	NA	NA	NA
1500	rs73183901	X	4678477	NPR	A	T	EAS	Both	NA	NA	NA	747	17	0.977749	0.0222513	NA	NA	NA	0.00860656	0.415574	0.646631
1501	rs73183901	X	4678477	NPR	A	T	EUR	F	211	52	0	474	52	0.901141	0.0988593	NA	-0.00977316	0.0752217	NA	NA	0.0883568
1502	rs73183901	X	4678477	NPR	A	T	EUR	M	226	NA	14	226	14	0.941667	0.0583333	NA	NA	NA	NA	NA	NA
1503	rs73183901	X	4678477	NPR	A	T	EUR	Both	NA	NA	NA	700	66	0.913838	0.0861619	NA	NA	NA	0.040526	0.0375381	0.0271746
1504	rs73183901	X	4678477	NPR	A	T	AFR	F	250	91	1	591	93	0.864035	0.135965	NA	-0.0155625	0.0142929	NA	NA	0.0103889
1505	rs73183901	X	4678477	NPR	A	T	AFR	M	297	NA	22	297	22	0.931034	0.0689655	NA	NA	NA	NA	NA	NA
1506	rs73183901	X	4678477	NPR	A	T	AFR	Both	NA	NA	NA	888	115	0.885344	0.114656	NA	NA	NA	0.0669994	0.000343829	0.00014579
1507	rs73183901	X	4678477	NPR	A	T	AMR	F	134	43	0	311	43	0.878531	0.121469	NA	-0.0147547	0.0658448	NA	NA	0.080441
1508	rs73183901	X	4678477	NPR	A	T	AMR	M	164	NA	6	164	6	0.964706	0.0352941	NA	NA	NA	NA	NA	NA
1509	rs73183901	X	4678477	NPR	A	T	AMR	Both	NA	NA	NA	475	49	0.906489	0.0935115	NA	NA	NA	0.0861748	5.87766e-05	0.000466635
1510	rs73183901	X	4678477	NPR	A	T	SAS	F	203	25	1	431	27	0.941048	0.058952	NA	0.000891478	0.80787	NA	NA	0.556897
1511	rs73183901	X	4678477	NPR	A	T	SAS	M	251	NA	9	251	9	0.965385	0.0346154	NA	NA	NA	NA	NA	NA
1512	rs73183901	X	4678477	NPR	A	T	SAS	Both	NA	NA	NA	682	36	0.949861	0.0501393	NA	NA	NA	0.0243366	0.124963	0.212549
1513	.	X	4727881	NPR	G	A	ALL	F	1081	190	0	2352	190	0.925256	0.0747443	NA	NA	NA	NA	NA	NA
1514	.	X	4727881	NPR	G	A	ALL	M	1203	NA	30	1203	30	0.975669	0.0243309	NA	NA	NA	NA	NA	NA
1515	.	X	4727881	NPR	G	A	ALL	Both	NA	NA	NA	3555	220	0.941722	0.0582781	A2	NA	NA	0.0504134	3.51874e-14	NA
1516	.	X	4727881	NPR	G	A	EAS	F	233	27	0	493	27	0.948077	0.0519231	NA	-0.00269601	0.377189	NA	NA	1
1517	.	X	4727881	NPR	G	A	EAS	M	238	NA	6	238	6	0.97541	0.0245902	NA	NA	NA	NA	NA	NA
1518	.	X	4727881	NPR	G	A	EAS	Both	NA	NA	NA	731	33	0.956806	0.0431937	NA	NA	NA	0.0273329	0.0460861	0.180236
1519	.	X	4727881	NPR	G	A	EUR	F	225	38	0	488	38	0.927757	0.0722433	NA	-0.0052191	0.206654	NA	NA	0.37615
1520	.	X	4727881	NPR	G	A	EUR	M	236	NA	4	236	4	0.983333	0.0166667	NA	NA	NA	NA	NA	NA
1521	.	X	4727881	NPR	G	A	EUR	Both	NA	NA	NA	724	42	0.94517	0.0548303	NA	NA	NA	0.0555767	4.55398e-05	0.00150102
1522	.	X	4727881	NPR	G	A	AFR	F	278	64	0	620	64	0.906433	0.0935673	NA	-0.00875483	0.0562647	NA	NA	0.0569977
1523	.	X	4727881	NPR	G	A	AFR	M	310	NA	9	310	9	0.971787	0.0282132	NA	NA	NA	NA	NA	NA
1524	.	X	4727881	NPR	G	A	AFR	Both	NA	NA	NA	930	73	0.927218	0.0727817	NA	NA	NA	0.0653541	3.24608e-06	3.92913e-05
1525	.	X	4727881	NPR	G	A	AMR	F	152	25	0	329	25	0.929379	0.0706215	NA	-0.00498739	0.312039	NA	NA	1
1526	.	X	4727881	NPR	G	A	AMR	M	166	NA	4	166	4	0.976471	0.0235294	NA	NA	NA	NA	NA	NA
1527	.	X	4727881	NPR	G	A	AMR	Both	NA	NA	NA	495	29	0.944656	0.0553435	NA	NA	NA	0.0470921	0.00714501	0.05168
1528	.	X	4727881	NPR	G	A	SAS	F	193	36	0	422	36	0.921397	0.0786026	NA	-0.00617837	0.196723	NA	NA	0.372675
1529	.	X	4727881	NPR	G	A	SAS	M	253	NA	7	253	7	0.973077	0.0269231	NA	NA	NA	NA	NA	NA
1530	.	X	4727881	NPR	G	A	SAS	Both	NA	NA	NA	675	43	0.940111	0.0598886	NA	NA	NA	0.0516795	0.000970418	0.00578161
1531	.	X	4814790	NPR	G	A	ALL	F	840	332	99	2012	530	0.791503	0.208497	NA	NA	NA	NA	NA	NA
1532	.	X	4814790	NPR	G	A	ALL	M	848	NA	385	848	385	0.687753	0.312247	NA	NA	NA	NA	NA	NA
1533	.	X	4814790	NPR	G	A	ALL	Both	NA	NA	NA	2860	915	0.757616	0.242384	A2	NA	NA	-0.103749	6.6893e-11	NA
1534	.	X	4814790	NPR	G	A	EAS	F	175	69	16	419	101	0.805769	0.194231	NA	0.0238129	0.014151	NA	NA	0.0170886
1535	.	X	4814790	NPR	G	A	EAS	M	188	NA	56	188	56	0.770492	0.229508	NA	NA	NA	NA	NA	NA
1536	.	X	4814790	NPR	G	A	EAS	Both	NA	NA	NA	607	157	0.794503	0.205497	NA	NA	NA	-0.0352774	0.281163	0.0283688
1537	.	X	4814790	NPR	G	A	EUR	F	204	52	7	460	66	0.874525	0.125475	NA	0.0108719	0.108105	NA	NA	0.151148
1538	.	X	4814790	NPR	G	A	EUR	M	182	NA	58	182	58	0.758333	0.241667	NA	NA	NA	NA	NA	NA
1539	.	X	4814790	NPR	G	A	EUR	Both	NA	NA	NA	642	124	0.83812	0.16188	NA	NA	NA	-0.116191	0.000226522	0.000109949
1540	.	X	4814790	NPR	G	A	AFR	F	228	91	23	547	137	0.799708	0.200292	NA	0.0271344	0.00173125	NA	NA	0.00354116
1541	.	X	4814790	NPR	G	A	AFR	M	238	NA	81	238	81	0.746082	0.253918	NA	NA	NA	NA	NA	NA
1542	.	X	4814790	NPR	G	A	AFR	Both	NA	NA	NA	785	218	0.782652	0.217348	NA	NA	NA	-0.0536261	0.0686845	0.00159983
1543	.	X	4814790	NPR	G	A	AMR	F	122	43	12	287	67	0.810734	0.189266	NA	0.0319752	0.00556518	NA	NA	0.0116995
1544	.	X	4814790	NPR	G	A	AMR	M	126	NA	44	126	44	0.741176	0.258824	NA	NA	NA	NA	NA	NA
1545	.	X	4814790	NPR	G	A	AMR	Both	NA	NA	NA	413	111	0.788168	0.211832	NA	NA	NA	-0.069558	0.087035	0.00520585
1546	.	X	4814790	NPR	G	A	SAS	F	111	77	41	299	159	0.652838	0.347162	NA	0.0585181	9.33535e-05	NA	NA	0.000129298
1547	.	X	4814790	NPR	G	A	SAS	M	114	NA	146	114	146	0.438462	0.561538	NA	NA	NA	NA	NA	NA
1548	.	X	4814790	NPR	G	A	SAS	Both	NA	NA	NA	413	305	0.575209	0.424791	NA	NA	NA	-0.214377	6.26419e-08	8.74445e-11
1549	.	X	4814805	NPR	A	G	ALL	F	1038	206	27	2282	260	0.897718	0.102282	NA	NA	NA	NA	NA	NA
1550	.	X	4814805	NPR	A	G	ALL	M	997	NA	236	997	236	0.808597	0.191403	NA	NA	NA	NA	NA	NA
1551	.	X	4814805	NPR	A	G	ALL	Both	NA	NA	NA	3279	496	0.868609	0.131391	A2	NA	NA	-0.0891214	4.52983e-12	NA
1552	.	X	4814805	NPR	A	G	EAS	F	231	25	4	487	33	0.936538	0.0634615	NA	0.0113572	0.0020615	NA	NA	0.0126866
1553	.	X	4814805	NPR	A	G	EAS	M	225	NA	19	225	19	0.922131	0.0778689	NA	NA	NA	NA	NA	NA
1554	.	X	4814805	NPR	A	G	EAS	Both	NA	NA	NA	712	52	0.931937	0.0680628	NA	NA	NA	-0.0144073	0.487405	0.0163472
1555	.	X	4814805	NPR	A	G	EUR	F	235	27	1	497	29	0.944867	0.0551331	NA	0.000762625	0.812336	NA	NA	0.558036
1556	.	X	4814805	NPR	A	G	EUR	M	194	NA	46	194	46	0.808333	0.191667	NA	NA	NA	NA	NA	NA
1557	.	X	4814805	NPR	A	G	EUR	Both	NA	NA	NA	691	75	0.902089	0.0979112	NA	NA	NA	-0.136534	5.77041e-07	9.30655e-08
1558	.	X	4814805	NPR	A	G	AFR	F	262	73	7	597	87	0.872807	0.127193	NA	0.00428978	0.474852	NA	NA	0.463741
1559	.	X	4814805	NPR	A	G	AFR	M	263	NA	56	263	56	0.824451	0.175549	NA	NA	NA	NA	NA	NA
1560	.	X	4814805	NPR	A	G	AFR	Both	NA	NA	NA	860	143	0.857428	0.142572	NA	NA	NA	-0.0483556	0.0525682	0.101699
1561	.	X	4814805	NPR	A	G	AMR	F	158	18	1	334	20	0.943503	0.0564972	NA	0.00245779	0.539596	NA	NA	0.433531
1562	.	X	4814805	NPR	A	G	AMR	M	147	NA	23	147	23	0.864706	0.135294	NA	NA	NA	NA	NA	NA
1563	.	X	4814805	NPR	A	G	AMR	Both	NA	NA	NA	481	43	0.917939	0.0820611	NA	NA	NA	-0.0787969	0.00673684	0.00912649
1564	.	X	4814805	NPR	A	G	SAS	F	152	63	14	367	91	0.80131	0.19869	NA	0.0216577	0.0395412	NA	NA	0.0586725
1565	.	X	4814805	NPR	A	G	SAS	M	168	NA	92	168	92	0.646154	0.353846	NA	NA	NA	NA	NA	NA
1566	.	X	4814805	NPR	A	G	SAS	Both	NA	NA	NA	535	183	0.745125	0.254875	NA	NA	NA	-0.155156	1.3836e-05	4.93528e-06
1567	.	X	4814808	NPR	C	T	ALL	F	1038	207	26	2283	259	0.898112	0.101888	NA	NA	NA	NA	NA	NA
1568	.	X	4814808	NPR	C	T	ALL	M	997	NA	236	997	236	0.808597	0.191403	NA	NA	NA	NA	NA	NA
1569	.	X	4814808	NPR	C	T	ALL	Both	NA	NA	NA	3280	495	0.868874	0.131126	A2	NA	NA	-0.0895148	3.43813e-12	NA
1570	.	X	4814808	NPR	C	T	EAS	F	231	26	3	488	32	0.938462	0.0615385	NA	0.00775148	0.0304449	NA	NA	0.0605496
1571	.	X	4814808	NPR	C	T	EAS	M	225	NA	19	225	19	0.922131	0.0778689	NA	NA	NA	NA	NA	NA
1572	.	X	4814808	NPR	C	T	EAS	Both	NA	NA	NA	713	51	0.933246	0.0667539	NA	NA	NA	-0.0163304	0.425681	0.0748088
1573	.	X	4814808	NPR	C	T	EUR	F	235	27	1	497	29	0.944867	0.0551331	NA	0.000762625	0.812336	NA	NA	0.558036
1574	.	X	4814808	NPR	C	T	EUR	M	194	NA	46	194	46	0.808333	0.191667	NA	NA	NA	NA	NA	NA
1575	.	X	4814808	NPR	C	T	EUR	Both	NA	NA	NA	691	75	0.902089	0.0979112	NA	NA	NA	-0.136534	5.77041e-07	9.30655e-08
1576	.	X	4814808	NPR	C	T	AFR	F	262	73	7	597	87	0.872807	0.127193	NA	0.00428978	0.474852	NA	NA	0.463741
1577	.	X	4814808	NPR	C	T	AFR	M	263	NA	56	263	56	0.824451	0.175549	NA	NA	NA	NA	NA	NA
1578	.	X	4814808	NPR	C	T	AFR	Both	NA	NA	NA	860	143	0.857428	0.142572	NA	NA	NA	-0.0483556	0.0525682	0.101699
1579	.	X	4814808	NPR	C	T	AMR	F	158	18	1	334	20	0.943503	0.0564972	NA	0.00245779	0.539596	NA	NA	0.433531
1580	.	X	4814808	NPR	C	T	AMR	M	147	NA	23	147	23	0.864706	0.135294	NA	NA	NA	NA	NA	NA
1581	.	X	4814808	NPR	C	T	AMR	Both	NA	NA	NA	481	43	0.917939	0.0820611	NA	NA	NA	-0.0787969	0.00673684	0.00912649
1582	.	X	4814808	NPR	C	T	SAS	F	152	63	14	367	91	0.80131	0.19869	NA	0.0216577	0.0395412	NA	NA	0.0586725
1583	.	X	4814808	NPR	C	T	SAS	M	168	NA	92	168	92	0.646154	0.353846	NA	NA	NA	NA	NA	NA
1584	.	X	4814808	NPR	C	T	SAS	Both	NA	NA	NA	535	183	0.745125	0.254875	NA	NA	NA	-0.155156	1.3836e-05	4.93528e-06
1585	.	X	4833868	NPR	G	T	ALL	F	896	375	0	2167	375	0.852478	0.147522	NA	NA	NA	NA	NA	NA
1586	.	X	4833868	NPR	G	T	ALL	M	1159	NA	74	1159	74	0.939984	0.0600162	NA	NA	NA	NA	NA	NA
1587	.	X	4833868	NPR	G	T	ALL	Both	NA	NA	NA	3326	449	0.88106	0.11894	A2	NA	NA	0.0875054	5.47267e-21	NA
1588	.	X	4833868	NPR	G	T	EAS	F	215	45	0	475	45	0.913462	0.0865385	NA	-0.00748891	0.126615	NA	NA	0.233033
1589	.	X	4833868	NPR	G	T	EAS	M	235	NA	9	235	9	0.963115	0.0368852	NA	NA	NA	NA	NA	NA
1590	.	X	4833868	NPR	G	T	EAS	Both	NA	NA	NA	710	54	0.929319	0.0706806	NA	NA	NA	0.0496532	0.00317276	0.0102848
1591	.	X	4833868	NPR	G	T	EUR	F	193	70	0	456	70	0.86692	0.13308	NA	-0.0177102	0.0127925	NA	NA	0.00682249
1592	.	X	4833868	NPR	G	T	EUR	M	228	NA	12	228	12	0.95	0.05	NA	NA	NA	NA	NA	NA
1593	.	X	4833868	NPR	G	T	EUR	Both	NA	NA	NA	684	82	0.89295	0.10705	NA	NA	NA	0.0830798	2.2157e-05	2.32551e-05
1594	.	X	4833868	NPR	G	T	AFR	F	227	115	0	569	115	0.831871	0.168129	NA	-0.0282672	0.000185748	NA	NA	1.94723e-05
1595	.	X	4833868	NPR	G	T	AFR	M	301	NA	18	301	18	0.943574	0.0564263	NA	NA	NA	NA	NA	NA
1596	.	X	4833868	NPR	G	T	AFR	Both	NA	NA	NA	870	133	0.867398	0.132602	NA	NA	NA	0.111702	7.82129e-10	6.61992e-11
1597	.	X	4833868	NPR	G	T	AMR	F	132	45	0	309	45	0.872881	0.127119	NA	-0.0161591	0.0526848	NA	NA	0.0811418
1598	.	X	4833868	NPR	G	T	AMR	M	153	NA	17	153	17	0.9	0.1	NA	NA	NA	NA	NA	NA
1599	.	X	4833868	NPR	G	T	AMR	Both	NA	NA	NA	462	62	0.881679	0.118321	NA	NA	NA	0.0271186	0.336821	0.0921024
1600	.	X	4833868	NPR	G	T	SAS	F	129	100	0	358	100	0.781659	0.218341	NA	-0.0476726	2.36802e-05	NA	NA	1.11853e-06
1601	.	X	4833868	NPR	G	T	SAS	M	242	NA	18	242	18	0.930769	0.0692308	NA	NA	NA	NA	NA	NA
1602	.	X	4833868	NPR	G	T	SAS	Both	NA	NA	NA	600	118	0.835655	0.164345	NA	NA	NA	0.14911	5.3185e-11	1.14643e-12
1603	rs5915959	X	5025088	NPR	A	C	ALL	F	0	360	911	360	2182	0.141621	0.858379	NA	NA	NA	NA	NA	NA
1604	rs5915959	X	5025088	NPR	A	C	ALL	M	49	NA	1184	49	1184	0.0397405	0.96026	NA	NA	NA	NA	NA	NA
1605	rs5915959	X	5025088	NPR	A	C	ALL	Both	NA	NA	NA	409	3366	0.108344	0.891656	A1	NA	NA	0.10188	1.04313e-33	NA
1606	rs5915959	X	5025088	NPR	A	C	EAS	F	0	107	153	107	413	0.205769	0.794231	NA	-0.042341	2.94682e-05	NA	NA	1.58089e-06
1607	rs5915959	X	5025088	NPR	A	C	EAS	M	6	NA	238	6	238	0.0245902	0.97541	NA	NA	NA	NA	NA	NA
1608	rs5915959	X	5025088	NPR	A	C	EAS	Both	NA	NA	NA	113	651	0.147906	0.852094	NA	NA	NA	0.181179	2.37242e-23	5.58091e-18
1609	rs5915959	X	5025088	NPR	A	C	EUR	F	0	53	210	53	473	0.10076	0.89924	NA	-0.0101527	0.069193	NA	NA	0.087295
1610	rs5915959	X	5025088	NPR	A	C	EUR	M	14	NA	226	14	226	0.0583333	0.941667	NA	NA	NA	NA	NA	NA
1611	rs5915959	X	5025088	NPR	A	C	EUR	Both	NA	NA	NA	67	699	0.0874674	0.912533	NA	NA	NA	0.0424271	0.0299136	0.0226339
1612	rs5915959	X	5025088	NPR	A	C	AFR	F	0	86	256	86	598	0.125731	0.874269	NA	-0.0158083	0.0078242	NA	NA	0.00481774
1613	rs5915959	X	5025088	NPR	A	C	AFR	M	15	NA	304	15	304	0.0470219	0.952978	NA	NA	NA	NA	NA	NA
1614	rs5915959	X	5025088	NPR	A	C	AFR	Both	NA	NA	NA	101	902	0.100698	0.899302	NA	NA	NA	0.0787091	2.35746e-06	1.96489e-06
1615	rs5915959	X	5025088	NPR	A	C	AMR	F	0	44	133	44	310	0.124294	0.875706	NA	-0.0154489	0.0589818	NA	NA	0.0796909
1616	rs5915959	X	5025088	NPR	A	C	AMR	M	8	NA	162	8	162	0.0470588	0.952941	NA	NA	NA	NA	NA	NA
1617	rs5915959	X	5025088	NPR	A	C	AMR	Both	NA	NA	NA	52	472	0.0992366	0.900763	NA	NA	NA	0.077235	0.000772597	0.00174329
1618	rs5915959	X	5025088	NPR	A	C	SAS	F	0	70	159	70	388	0.152838	0.847162	NA	-0.0233596	0.00633085	NA	NA	0.00352703
1619	rs5915959	X	5025088	NPR	A	C	SAS	M	6	NA	254	6	254	0.0230769	0.976923	NA	NA	NA	NA	NA	NA
1620	rs5915959	X	5025088	NPR	A	C	SAS	Both	NA	NA	NA	76	642	0.10585	0.89415	NA	NA	NA	0.129762	3.5428e-13	1.20939e-10
1621	rs376112797	X	5093269	NPR	C	T	ALL	F	358	902	11	1618	924	0.636507	0.363493	NA	NA	NA	NA	NA	NA
1622	rs376112797	X	5093269	NPR	C	T	ALL	M	1081	NA	152	1081	152	0.876723	0.123277	NA	NA	NA	NA	NA	NA
1623	rs376112797	X	5093269	NPR	C	T	ALL	Both	NA	NA	NA	2699	1076	0.714967	0.285033	A2	NA	NA	0.240217	1.83949e-98	NA
1624	rs376112797	X	5093269	NPR	C	T	EAS	F	68	187	5	323	197	0.621154	0.378846	NA	-0.124294	1.64104e-17	NA	NA	9.45979e-20
1625	rs376112797	X	5093269	NPR	C	T	EAS	M	217	NA	27	217	27	0.889344	0.110656	NA	NA	NA	NA	NA	NA
1626	rs376112797	X	5093269	NPR	C	T	EAS	Both	NA	NA	NA	540	224	0.706806	0.293194	NA	NA	NA	0.26819	3.50468e-27	4.24317e-33
1627	rs376112797	X	5093269	NPR	C	T	EUR	F	78	183	2	339	187	0.644487	0.355513	NA	-0.118785	4.18612e-17	NA	NA	2.32146e-20
1628	rs376112797	X	5093269	NPR	C	T	EUR	M	206	NA	34	206	34	0.858333	0.141667	NA	NA	NA	NA	NA	NA
1629	rs376112797	X	5093269	NPR	C	T	EUR	Both	NA	NA	NA	545	221	0.711488	0.288512	NA	NA	NA	0.213847	1.35532e-15	2.3426e-28
1630	rs376112797	X	5093269	NPR	C	T	AFR	F	94	246	2	434	250	0.634503	0.365497	NA	-0.12774	2.2793e-24	NA	NA	1.43759e-29
1631	rs376112797	X	5093269	NPR	C	T	AFR	M	281	NA	38	281	38	0.880878	0.119122	NA	NA	NA	NA	NA	NA
1632	rs376112797	X	5093269	NPR	C	T	AFR	Both	NA	NA	NA	715	288	0.712861	0.287139	NA	NA	NA	0.246375	2.87249e-29	2.27653e-44
1633	rs376112797	X	5093269	NPR	C	T	AMR	F	56	120	1	232	122	0.655367	0.344633	NA	-0.113122	2.67658e-11	NA	NA	2.32701e-13
1634	rs376112797	X	5093269	NPR	C	T	AMR	M	151	NA	19	151	19	0.888235	0.111765	NA	NA	NA	NA	NA	NA
1635	rs376112797	X	5093269	NPR	C	T	AMR	Both	NA	NA	NA	383	141	0.730916	0.269084	NA	NA	NA	0.232868	9.05994e-15	2.37936e-20
1636	rs376112797	X	5093269	NPR	C	T	SAS	F	62	166	1	290	168	0.633188	0.366812	NA	-0.130184	2.21278e-17	NA	NA	6.38813e-21
1637	rs376112797	X	5093269	NPR	C	T	SAS	M	226	NA	34	226	34	0.869231	0.130769	NA	NA	NA	NA	NA	NA
1638	rs376112797	X	5093269	NPR	C	T	SAS	Both	NA	NA	NA	516	202	0.718663	0.281337	NA	NA	NA	0.236043	4.01961e-20	5.30507e-31
1639	.	X	5165106	NPR	A	C	ALL	F	1076	195	0	2347	195	0.923289	0.0767113	NA	NA	NA	NA	NA	NA
1640	.	X	5165106	NPR	A	C	ALL	M	1201	NA	32	1201	32	0.974047	0.025953	NA	NA	NA	NA	NA	NA
1641	.	X	5165106	NPR	A	C	ALL	Both	NA	NA	NA	3548	227	0.939868	0.0601325	A2	NA	NA	0.0507583	7.44128e-14	NA
1642	.	X	5165106	NPR	A	C	EAS	F	209	51	0	469	51	0.901923	0.0980769	NA	-0.00961908	0.0795313	NA	NA	0.147781
1643	.	X	5165106	NPR	A	C	EAS	M	236	NA	8	236	8	0.967213	0.0327869	NA	NA	NA	NA	NA	NA
1644	.	X	5165106	NPR	A	C	EAS	Both	NA	NA	NA	705	59	0.922775	0.0772251	NA	NA	NA	0.06529	9.98875e-05	0.000623487
1645	.	X	5165106	NPR	A	C	EUR	F	217	46	0	480	46	0.912548	0.0874525	NA	-0.00764793	0.120147	NA	NA	0.235644
1646	.	X	5165106	NPR	A	C	EUR	M	234	NA	6	234	6	0.975	0.025	NA	NA	NA	NA	NA	NA
1647	.	X	5165106	NPR	A	C	EUR	Both	NA	NA	NA	714	52	0.932115	0.0678851	NA	NA	NA	0.0624525	5.30213e-05	0.000774067
1648	.	X	5165106	NPR	A	C	AFR	F	279	63	0	621	63	0.907895	0.0921053	NA	-0.00848338	0.060638	NA	NA	0.094974
1649	.	X	5165106	NPR	A	C	AFR	M	309	NA	10	309	10	0.968652	0.031348	NA	NA	NA	NA	NA	NA
1650	.	X	5165106	NPR	A	C	AFR	Both	NA	NA	NA	930	73	0.927218	0.0727817	NA	NA	NA	0.0607573	2.20498e-05	0.000151357
1651	.	X	5165106	NPR	A	C	AMR	F	166	11	0	343	11	0.968927	0.0310734	NA	-0.000965559	0.669625	NA	NA	1
1652	.	X	5165106	NPR	A	C	AMR	M	166	NA	4	166	4	0.976471	0.0235294	NA	NA	NA	NA	NA	NA
1653	.	X	5165106	NPR	A	C	AMR	Both	NA	NA	NA	509	15	0.971374	0.028626	NA	NA	NA	0.00754403	0.608957	0.809681
1654	.	X	5165106	NPR	A	C	SAS	F	205	24	0	434	24	0.947598	0.0524017	NA	-0.00274594	0.402686	NA	NA	1
1655	.	X	5165106	NPR	A	C	SAS	M	256	NA	4	256	4	0.984615	0.0153846	NA	NA	NA	NA	NA	NA
1656	.	X	5165106	NPR	A	C	SAS	Both	NA	NA	NA	690	28	0.961003	0.0389972	NA	NA	NA	0.0370171	0.00349783	0.0255201
1657	.	X	5311963	NPR	C	T	ALL	F	949	322	0	2220	322	0.873328	0.126672	NA	NA	NA	NA	NA	NA
1658	.	X	5311963	NPR	C	T	ALL	M	1190	NA	43	1190	43	0.965126	0.0348743	NA	NA	NA	NA	NA	NA
1659	.	X	5311963	NPR	C	T	ALL	Both	NA	NA	NA	3410	365	0.903311	0.0966887	A2	NA	NA	0.0917976	2.97074e-30	NA
1660	.	X	5311963	NPR	C	T	EAS	F	198	62	0	458	62	0.880769	0.119231	NA	-0.014216	0.0290509	NA	NA	0.0325499
1661	.	X	5311963	NPR	C	T	EAS	M	241	NA	3	241	3	0.987705	0.0122951	NA	NA	NA	NA	NA	NA
1662	.	X	5311963	NPR	C	T	EAS	Both	NA	NA	NA	699	65	0.914921	0.0850785	NA	NA	NA	0.106936	9.4124e-13	7.40432e-09
1663	.	X	5311963	NPR	C	T	EUR	F	208	55	0	471	55	0.895437	0.104563	NA	-0.0109334	0.0582599	NA	NA	0.0895901
1664	.	X	5311963	NPR	C	T	EUR	M	232	NA	8	232	8	0.966667	0.0333333	NA	NA	NA	NA	NA	NA
1665	.	X	5311963	NPR	C	T	EUR	Both	NA	NA	NA	703	63	0.917755	0.0822454	NA	NA	NA	0.0712294	3.01764e-05	0.000210739
1666	.	X	5311963	NPR	C	T	AFR	F	238	104	0	580	104	0.847953	0.152047	NA	-0.0231182	0.000913062	NA	NA	0.000188084
1667	.	X	5311963	NPR	C	T	AFR	M	304	NA	15	304	15	0.952978	0.0470219	NA	NA	NA	NA	NA	NA
1668	.	X	5311963	NPR	C	T	AFR	Both	NA	NA	NA	884	119	0.881356	0.118644	NA	NA	NA	0.105025	9.77397e-10	8.39301e-10
1669	.	X	5311963	NPR	C	T	AMR	F	140	37	0	317	37	0.89548	0.10452	NA	-0.0109244	0.120459	NA	NA	0.223179
1670	.	X	5311963	NPR	C	T	AMR	M	161	NA	9	161	9	0.947059	0.0529412	NA	NA	NA	NA	NA	NA
1671	.	X	5311963	NPR	C	T	AMR	Both	NA	NA	NA	478	46	0.912214	0.0877863	NA	NA	NA	0.0515786	0.0248529	0.0359955
1672	.	X	5311963	NPR	C	T	SAS	F	165	64	0	394	64	0.860262	0.139738	NA	-0.0195267	0.013967	NA	NA	0.0105562
1673	.	X	5311963	NPR	C	T	SAS	M	252	NA	8	252	8	0.969231	0.0307692	NA	NA	NA	NA	NA	NA
1674	.	X	5311963	NPR	C	T	SAS	Both	NA	NA	NA	646	72	0.899721	0.100279	NA	NA	NA	0.108969	2.55787e-09	5.98506e-08
1675	.	X	5405051	NPR	C	T	ALL	F	850	420	1	2120	422	0.833989	0.166011	NA	NA	NA	NA	NA	NA
1676	.	X	5405051	NPR	C	T	ALL	M	1174	NA	59	1174	59	0.952149	0.0478508	NA	NA	NA	NA	NA	NA
1677	.	X	5405051	NPR	C	T	ALL	Both	NA	NA	NA	3294	481	0.872583	0.127417	A2	NA	NA	0.11816	1.9872e-39	NA
1678	.	X	5405051	NPR	C	T	EAS	F	189	71	0	449	71	0.863462	0.136538	NA	-0.0186428	0.0107798	NA	NA	0.0066144
1679	.	X	5405051	NPR	C	T	EAS	M	231	NA	13	231	13	0.946721	0.0532787	NA	NA	NA	NA	NA	NA
1680	.	X	5405051	NPR	C	T	EAS	Both	NA	NA	NA	680	84	0.890052	0.109948	NA	NA	NA	0.0832598	2.97237e-05	1.96845e-05
1681	.	X	5405051	NPR	C	T	EUR	F	164	99	0	427	99	0.811787	0.188213	NA	-0.0354241	0.000169929	NA	NA	2.1395e-05
1682	.	X	5405051	NPR	C	T	EUR	M	230	NA	10	230	10	0.958333	0.0416667	NA	NA	NA	NA	NA	NA
1683	.	X	5405051	NPR	C	T	EUR	Both	NA	NA	NA	657	109	0.857702	0.142298	NA	NA	NA	0.146546	1.12456e-13	1.48487e-12
1684	.	X	5405051	NPR	C	T	AFR	F	234	107	1	575	109	0.840643	0.159357	NA	-0.0224706	0.00192201	NA	NA	0.000867028
1685	.	X	5405051	NPR	C	T	AFR	M	305	NA	14	305	14	0.956113	0.0438871	NA	NA	NA	NA	NA	NA
1686	.	X	5405051	NPR	C	T	AFR	Both	NA	NA	NA	880	123	0.877368	0.122632	NA	NA	NA	0.11547	1.71821e-11	2.90549e-10
1687	.	X	5405051	NPR	C	T	AMR	F	118	59	0	295	59	0.833333	0.166667	NA	-0.0277778	0.0077949	NA	NA	0.00503784
1688	.	X	5405051	NPR	C	T	AMR	M	161	NA	9	161	9	0.947059	0.0529412	NA	NA	NA	NA	NA	NA
1689	.	X	5405051	NPR	C	T	AMR	Both	NA	NA	NA	456	68	0.870229	0.129771	NA	NA	NA	0.113725	4.04363e-06	5.70556e-06
1690	.	X	5405051	NPR	C	T	SAS	F	145	84	0	374	84	0.816594	0.183406	NA	-0.0336378	0.000676825	NA	NA	0.00010858
1691	.	X	5405051	NPR	C	T	SAS	M	247	NA	13	247	13	0.95	0.05	NA	NA	NA	NA	NA	NA
1692	.	X	5405051	NPR	C	T	SAS	Both	NA	NA	NA	621	97	0.864903	0.135097	NA	NA	NA	0.133406	1.6901e-10	1.85317e-10
1693	rs5916094	X	5411287	NPR	G	A	ALL	F	985	283	3	2253	289	0.88631	0.11369	NA	NA	NA	NA	NA	NA
1694	rs5916094	X	5411287	NPR	G	A	ALL	M	1165	NA	68	1165	68	0.94485	0.05515	NA	NA	NA	NA	NA	NA
1695	rs5916094	X	5411287	NPR	G	A	ALL	Both	NA	NA	NA	3418	357	0.90543	0.0945695	A2	NA	NA	0.05854	3.15397e-11	NA
1696	rs5916094	X	5411287	NPR	G	A	EAS	F	192	66	2	450	70	0.865385	0.134615	NA	-0.010429	0.148872	NA	NA	0.189537
1697	rs5916094	X	5411287	NPR	G	A	EAS	M	223	NA	21	223	21	0.913934	0.0860656	NA	NA	NA	NA	NA	NA
1698	rs5916094	X	5411287	NPR	G	A	EAS	Both	NA	NA	NA	673	91	0.88089	0.11911	NA	NA	NA	0.0485498	0.034329	0.0485068
1699	rs5916094	X	5411287	NPR	G	A	EUR	F	195	68	0	458	68	0.870722	0.129278	NA	-0.0167127	0.0160488	NA	NA	0.0113131
1700	rs5916094	X	5411287	NPR	G	A	EUR	M	226	NA	14	226	14	0.941667	0.0583333	NA	NA	NA	NA	NA	NA
1701	rs5916094	X	5411287	NPR	G	A	EUR	Both	NA	NA	NA	684	82	0.89295	0.10705	NA	NA	NA	0.0709442	0.000467058	0.000204511
1702	rs5916094	X	5411287	NPR	G	A	AFR	F	319	23	0	661	23	0.966374	0.0336257	NA	-0.00113069	0.519908	NA	NA	1
1703	rs5916094	X	5411287	NPR	G	A	AFR	M	312	NA	7	312	7	0.978056	0.0219436	NA	NA	NA	NA	NA	NA
1704	rs5916094	X	5411287	NPR	G	A	AFR	Both	NA	NA	NA	973	30	0.97009	0.0299103	NA	NA	NA	0.0116822	0.272066	0.500544
1705	rs5916094	X	5411287	NPR	G	A	AMR	F	145	32	0	322	32	0.909605	0.0903955	NA	-0.00817134	0.186118	NA	NA	0.366722
1706	rs5916094	X	5411287	NPR	G	A	AMR	M	164	NA	6	164	6	0.964706	0.0352941	NA	NA	NA	NA	NA	NA
1707	rs5916094	X	5411287	NPR	G	A	AMR	Both	NA	NA	NA	486	38	0.927481	0.0725191	NA	NA	NA	0.0551014	0.00646899	0.0263174
1708	rs5916094	X	5411287	NPR	G	A	SAS	F	134	94	1	362	96	0.790393	0.209607	NA	-0.0395683	0.000301239	NA	NA	8.76521e-05
1709	rs5916094	X	5411287	NPR	G	A	SAS	M	240	NA	20	240	20	0.923077	0.0769231	NA	NA	NA	NA	NA	NA
1710	rs5916094	X	5411287	NPR	G	A	SAS	Both	NA	NA	NA	602	116	0.83844	0.16156	NA	NA	NA	0.132684	1.46403e-08	1.5366e-09
1711	rs370354313	X	5492040	NPR	G	T	ALL	F	1112	159	0	2383	159	0.937451	0.0625492	NA	NA	NA	NA	NA	NA
1712	rs370354313	X	5492040	NPR	G	T	ALL	M	1201	NA	32	1201	32	0.974047	0.025953	NA	NA	NA	NA	NA	NA
1713	rs370354313	X	5492040	NPR	G	T	ALL	Both	NA	NA	NA	3584	191	0.949404	0.050596	A2	NA	NA	0.0365962	1.65303e-08	NA
1714	rs370354313	X	5492040	NPR	G	T	EAS	F	218	42	0	478	42	0.919231	0.0807692	NA	-0.00652367	0.156542	NA	NA	0.388051
1715	rs370354313	X	5492040	NPR	G	T	EAS	M	239	NA	5	239	5	0.979508	0.0204918	NA	NA	NA	NA	NA	NA
1716	rs370354313	X	5492040	NPR	G	T	EAS	Both	NA	NA	NA	717	47	0.938482	0.0615183	NA	NA	NA	0.0602774	3.54902e-05	0.00093236
1717	rs370354313	X	5492040	NPR	G	T	EUR	F	225	38	0	488	38	0.927757	0.0722433	NA	-0.0052191	0.206654	NA	NA	0.37615
1718	rs370354313	X	5492040	NPR	G	T	EUR	M	228	NA	12	228	12	0.95	0.05	NA	NA	NA	NA	NA	NA
1719	rs370354313	X	5492040	NPR	G	T	EUR	Both	NA	NA	NA	716	50	0.934726	0.0652742	NA	NA	NA	0.0222433	0.210409	0.26613
1720	rs370354313	X	5492040	NPR	G	T	AFR	F	308	34	0	650	34	0.950292	0.0497076	NA	-0.00247085	0.333375	NA	NA	1
1721	rs370354313	X	5492040	NPR	G	T	AFR	M	311	NA	8	311	8	0.974922	0.0250784	NA	NA	NA	NA	NA	NA
1722	rs370354313	X	5492040	NPR	G	T	AFR	Both	NA	NA	NA	961	42	0.958126	0.0418744	NA	NA	NA	0.0246292	0.0388119	0.126215
1723	rs370354313	X	5492040	NPR	G	T	AMR	F	150	27	0	327	27	0.923729	0.0762712	NA	-0.00581729	0.271983	NA	NA	0.602502
1724	rs370354313	X	5492040	NPR	G	T	AMR	M	164	NA	6	164	6	0.964706	0.0352941	NA	NA	NA	NA	NA	NA
1725	rs370354313	X	5492040	NPR	G	T	AMR	Both	NA	NA	NA	491	33	0.937023	0.0629771	NA	NA	NA	0.0409771	0.0362445	0.0952216
1726	rs370354313	X	5492040	NPR	G	T	SAS	F	211	18	0	440	18	0.960699	0.0393013	NA	-0.00154459	0.535872	NA	NA	1
1727	rs370354313	X	5492040	NPR	G	T	SAS	M	259	NA	1	259	1	0.996154	0.00384615	NA	NA	NA	NA	NA	NA
1728	rs370354313	X	5492040	NPR	G	T	SAS	Both	NA	NA	NA	699	19	0.973538	0.0264624	NA	NA	NA	0.0354552	0.000251447	0.00862445
1729	.	X	5574979	NPR	G	A	ALL	F	706	545	20	1957	585	0.769866	0.230134	NA	NA	NA	NA	NA	NA
1730	.	X	5574979	NPR	G	A	ALL	M	1062	NA	171	1062	171	0.861314	0.138686	NA	NA	NA	NA	NA	NA
1731	.	X	5574979	NPR	G	A	ALL	Both	NA	NA	NA	3019	756	0.799735	0.200265	A2	NA	NA	0.0914476	1.17993e-13	NA
1732	.	X	5574979	NPR	G	A	EAS	F	147	112	1	406	114	0.780769	0.219231	NA	-0.044216	3.11003e-05	NA	NA	3.07442e-06
1733	.	X	5574979	NPR	G	A	EAS	M	226	NA	18	226	18	0.92623	0.0737705	NA	NA	NA	NA	NA	NA
1734	.	X	5574979	NPR	G	A	EAS	Both	NA	NA	NA	632	132	0.827225	0.172775	NA	NA	NA	0.14546	2.10599e-10	1.19243e-11
1735	.	X	5574979	NPR	G	A	EUR	F	158	105	0	421	105	0.80038	0.19962	NA	-0.0398481	5.23927e-05	NA	NA	3.13219e-06
1736	.	X	5574979	NPR	G	A	EUR	M	215	NA	25	215	25	0.895833	0.104167	NA	NA	NA	NA	NA	NA
1737	.	X	5574979	NPR	G	A	EUR	Both	NA	NA	NA	636	130	0.830287	0.169713	NA	NA	NA	0.0954531	0.000121344	3.36747e-08
1738	.	X	5574979	NPR	G	A	AFR	F	151	177	14	479	205	0.700292	0.299708	NA	-0.048889	1.64951e-05	NA	NA	1.01018e-05
1739	.	X	5574979	NPR	G	A	AFR	M	232	NA	87	232	87	0.727273	0.272727	NA	NA	NA	NA	NA	NA
1740	.	X	5574979	NPR	G	A	AFR	Both	NA	NA	NA	711	292	0.708873	0.291127	NA	NA	NA	0.0269803	0.356763	3.36377e-05
1741	.	X	5574979	NPR	G	A	AMR	F	107	70	0	284	70	0.80226	0.19774	NA	-0.0391012	0.00104106	NA	NA	0.000246715
1742	.	X	5574979	NPR	G	A	AMR	M	150	NA	20	150	20	0.882353	0.117647	NA	NA	NA	NA	NA	NA
1743	.	X	5574979	NPR	G	A	AMR	Both	NA	NA	NA	434	90	0.828244	0.171756	NA	NA	NA	0.0800931	0.00929831	4.65212e-05
1744	.	X	5574979	NPR	G	A	SAS	F	143	81	5	367	91	0.80131	0.19869	NA	-0.0176436	0.0935453	NA	NA	0.143192
1745	.	X	5574979	NPR	G	A	SAS	M	239	NA	21	239	21	0.919231	0.0807692	NA	NA	NA	NA	NA	NA
1746	.	X	5574979	NPR	G	A	SAS	Both	NA	NA	NA	606	112	0.844011	0.155989	NA	NA	NA	0.117921	1.32709e-06	1.54157e-05
1747	.	X	5624961	NPR	T	C	ALL	F	1050	220	1	2320	222	0.912667	0.0873328	NA	NA	NA	NA	NA	NA
1748	.	X	5624961	NPR	T	C	ALL	M	1183	NA	50	1183	50	0.959448	0.0405515	NA	NA	NA	NA	NA	NA
1749	.	X	5624961	NPR	T	C	ALL	Both	NA	NA	NA	3503	272	0.927947	0.072053	A2	NA	NA	0.0467813	1.65564e-09	NA
1750	.	X	5624961	NPR	T	C	EAS	F	203	57	0	463	57	0.890385	0.109615	NA	-0.0120155	0.0471343	NA	NA	0.0528152
1751	.	X	5624961	NPR	T	C	EAS	M	229	NA	15	229	15	0.938525	0.0614754	NA	NA	NA	NA	NA	NA
1752	.	X	5624961	NPR	T	C	EAS	Both	NA	NA	NA	692	72	0.905759	0.0942408	NA	NA	NA	0.04814	0.016223	0.00935611
1753	.	X	5624961	NPR	T	C	EUR	F	210	52	1	472	54	0.897338	0.102662	NA	-0.00673712	0.235619	NA	NA	0.330819
1754	.	X	5624961	NPR	T	C	EUR	M	226	NA	14	226	14	0.941667	0.0583333	NA	NA	NA	NA	NA	NA
1755	.	X	5624961	NPR	T	C	EUR	Both	NA	NA	NA	698	68	0.911227	0.0887728	NA	NA	NA	0.0443283	0.0250141	0.0535633
1756	.	X	5624961	NPR	T	C	AFR	F	281	61	0	623	61	0.910819	0.0891813	NA	-0.0079533	0.0701819	NA	NA	0.0916902
1757	.	X	5624961	NPR	T	C	AFR	M	311	NA	8	311	8	0.974922	0.0250784	NA	NA	NA	NA	NA	NA
1758	.	X	5624961	NPR	T	C	AFR	Both	NA	NA	NA	934	69	0.931206	0.0687936	NA	NA	NA	0.0641029	2.25988e-06	4.2211e-05
1759	.	X	5624961	NPR	T	C	AMR	F	151	26	0	328	26	0.926554	0.0734463	NA	-0.00539436	0.29161	NA	NA	0.60289
1760	.	X	5624961	NPR	T	C	AMR	M	165	NA	5	165	5	0.970588	0.0294118	NA	NA	NA	NA	NA	NA
1761	.	X	5624961	NPR	T	C	AMR	Both	NA	NA	NA	493	31	0.94084	0.0591603	NA	NA	NA	0.0440346	0.0177394	0.06928
1762	.	X	5624961	NPR	T	C	SAS	F	205	24	0	434	24	0.947598	0.0524017	NA	-0.00274594	0.402686	NA	NA	1
1763	.	X	5624961	NPR	T	C	SAS	M	252	NA	8	252	8	0.969231	0.0307692	NA	NA	NA	NA	NA	NA
1764	.	X	5624961	NPR	T	C	SAS	Both	NA	NA	NA	686	32	0.955432	0.0445682	NA	NA	NA	0.0216325	0.14208	0.317515
1765	.	X	5624964	NPR	A	G	ALL	F	1051	219	1	2321	221	0.913061	0.0869394	NA	NA	NA	NA	NA	NA
1766	.	X	5624964	NPR	A	G	ALL	M	1183	NA	50	1183	50	0.959448	0.0405515	NA	NA	NA	NA	NA	NA
1767	.	X	5624964	NPR	A	G	ALL	Both	NA	NA	NA	3504	271	0.928212	0.0717881	A2	NA	NA	0.0463879	2.19412e-09	NA
1768	.	X	5624964	NPR	A	G	EAS	F	203	57	0	463	57	0.890385	0.109615	NA	-0.0120155	0.0471343	NA	NA	0.0528152
1769	.	X	5624964	NPR	A	G	EAS	M	229	NA	15	229	15	0.938525	0.0614754	NA	NA	NA	NA	NA	NA
1770	.	X	5624964	NPR	A	G	EAS	Both	NA	NA	NA	692	72	0.905759	0.0942408	NA	NA	NA	0.04814	0.016223	0.00935611
1771	.	X	5624964	NPR	A	G	EUR	F	210	52	1	472	54	0.897338	0.102662	NA	-0.00673712	0.235619	NA	NA	0.330819
1772	.	X	5624964	NPR	A	G	EUR	M	226	NA	14	226	14	0.941667	0.0583333	NA	NA	NA	NA	NA	NA
1773	.	X	5624964	NPR	A	G	EUR	Both	NA	NA	NA	698	68	0.911227	0.0887728	NA	NA	NA	0.0443283	0.0250141	0.0535633
1774	.	X	5624964	NPR	A	G	AFR	F	281	61	0	623	61	0.910819	0.0891813	NA	-0.0079533	0.0701819	NA	NA	0.0916902
1775	.	X	5624964	NPR	A	G	AFR	M	311	NA	8	311	8	0.974922	0.0250784	NA	NA	NA	NA	NA	NA
1776	.	X	5624964	NPR	A	G	AFR	Both	NA	NA	NA	934	69	0.931206	0.0687936	NA	NA	NA	0.0641029	2.25988e-06	4.2211e-05
1777	.	X	5624964	NPR	A	G	AMR	F	151	26	0	328	26	0.926554	0.0734463	NA	-0.00539436	0.29161	NA	NA	0.60289
1778	.	X	5624964	NPR	A	G	AMR	M	165	NA	5	165	5	0.970588	0.0294118	NA	NA	NA	NA	NA	NA
1779	.	X	5624964	NPR	A	G	AMR	Both	NA	NA	NA	493	31	0.94084	0.0591603	NA	NA	NA	0.0440346	0.0177394	0.06928
1780	.	X	5624964	NPR	A	G	SAS	F	206	23	0	435	23	0.949782	0.0502183	NA	-0.00252188	0.42364	NA	NA	1
1781	.	X	5624964	NPR	A	G	SAS	M	252	NA	8	252	8	0.969231	0.0307692	NA	NA	NA	NA	NA	NA
1782	.	X	5624964	NPR	A	G	SAS	Both	NA	NA	NA	687	31	0.956825	0.0431755	NA	NA	NA	0.0194491	0.182998	0.42195
1783	.	X	5624970	NPR	G	T	ALL	F	1050	220	1	2320	222	0.912667	0.0873328	NA	NA	NA	NA	NA	NA
1784	.	X	5624970	NPR	G	T	ALL	M	1183	NA	50	1183	50	0.959448	0.0405515	NA	NA	NA	NA	NA	NA
1785	.	X	5624970	NPR	G	T	ALL	Both	NA	NA	NA	3503	272	0.927947	0.072053	A2	NA	NA	0.0467813	1.65564e-09	NA
1786	.	X	5624970	NPR	G	T	EAS	F	203	57	0	463	57	0.890385	0.109615	NA	-0.0120155	0.0471343	NA	NA	0.0528152
1787	.	X	5624970	NPR	G	T	EAS	M	229	NA	15	229	15	0.938525	0.0614754	NA	NA	NA	NA	NA	NA
1788	.	X	5624970	NPR	G	T	EAS	Both	NA	NA	NA	692	72	0.905759	0.0942408	NA	NA	NA	0.04814	0.016223	0.00935611
1789	.	X	5624970	NPR	G	T	EUR	F	210	52	1	472	54	0.897338	0.102662	NA	-0.00673712	0.235619	NA	NA	0.330819
1790	.	X	5624970	NPR	G	T	EUR	M	226	NA	14	226	14	0.941667	0.0583333	NA	NA	NA	NA	NA	NA
1791	.	X	5624970	NPR	G	T	EUR	Both	NA	NA	NA	698	68	0.911227	0.0887728	NA	NA	NA	0.0443283	0.0250141	0.0535633
1792	.	X	5624970	NPR	G	T	AFR	F	281	61	0	623	61	0.910819	0.0891813	NA	-0.0079533	0.0701819	NA	NA	0.0916902
1793	.	X	5624970	NPR	G	T	AFR	M	311	NA	8	311	8	0.974922	0.0250784	NA	NA	NA	NA	NA	NA
1794	.	X	5624970	NPR	G	T	AFR	Both	NA	NA	NA	934	69	0.931206	0.0687936	NA	NA	NA	0.0641029	2.25988e-06	4.2211e-05
1795	.	X	5624970	NPR	G	T	AMR	F	151	26	0	328	26	0.926554	0.0734463	NA	-0.00539436	0.29161	NA	NA	0.60289
1796	.	X	5624970	NPR	G	T	AMR	M	165	NA	5	165	5	0.970588	0.0294118	NA	NA	NA	NA	NA	NA
1797	.	X	5624970	NPR	G	T	AMR	Both	NA	NA	NA	493	31	0.94084	0.0591603	NA	NA	NA	0.0440346	0.0177394	0.06928
1798	.	X	5624970	NPR	G	T	SAS	F	205	24	0	434	24	0.947598	0.0524017	NA	-0.00274594	0.402686	NA	NA	1
1799	.	X	5624970	NPR	G	T	SAS	M	252	NA	8	252	8	0.969231	0.0307692	NA	NA	NA	NA	NA	NA
1800	.	X	5624970	NPR	G	T	SAS	Both	NA	NA	NA	686	32	0.955432	0.0445682	NA	NA	NA	0.0216325	0.14208	0.317515
1801	rs370430346	X	5643582	NPR	A	G	ALL	F	873	396	2	2142	400	0.842644	0.157356	NA	NA	NA	NA	NA	NA
1802	rs370430346	X	5643582	NPR	A	G	ALL	M	1135	NA	98	1135	98	0.920519	0.0794809	NA	NA	NA	NA	NA	NA
1803	rs370430346	X	5643582	NPR	A	G	ALL	Both	NA	NA	NA	3277	498	0.868079	0.131921	A2	NA	NA	0.0778755	1.39767e-14	NA
1804	rs370430346	X	5643582	NPR	A	G	EAS	F	198	62	0	458	62	0.880769	0.119231	NA	-0.014216	0.0290509	NA	NA	0.0325499
1805	rs370430346	X	5643582	NPR	A	G	EAS	M	223	NA	21	223	21	0.913934	0.0860656	NA	NA	NA	NA	NA	NA
1806	rs370430346	X	5643582	NPR	A	G	EAS	Both	NA	NA	NA	681	83	0.891361	0.108639	NA	NA	NA	0.0331652	0.136833	0.0223664
1807	rs370430346	X	5643582	NPR	A	G	EUR	F	160	103	0	423	103	0.804183	0.195817	NA	-0.0383445	7.85153e-05	NA	NA	5.92626e-06
1808	rs370430346	X	5643582	NPR	A	G	EUR	M	220	NA	20	220	20	0.916667	0.0833333	NA	NA	NA	NA	NA	NA
1809	rs370430346	X	5643582	NPR	A	G	EUR	Both	NA	NA	NA	643	123	0.839426	0.160574	NA	NA	NA	0.112484	1.44047e-06	3.2923e-09
1810	rs370430346	X	5643582	NPR	A	G	AFR	F	268	74	0	610	74	0.891813	0.108187	NA	-0.0117045	0.0248683	NA	NA	0.0211986
1811	rs370430346	X	5643582	NPR	A	G	AFR	M	308	NA	11	308	11	0.965517	0.0344828	NA	NA	NA	NA	NA	NA
1812	rs370430346	X	5643582	NPR	A	G	AFR	Both	NA	NA	NA	918	85	0.915254	0.0847458	NA	NA	NA	0.0737044	1.07256e-06	6.09897e-06
1813	rs370430346	X	5643582	NPR	A	G	AMR	F	127	49	1	303	51	0.855932	0.144068	NA	-0.0151058	0.103152	NA	NA	0.133328
1814	rs370430346	X	5643582	NPR	A	G	AMR	M	160	NA	10	160	10	0.941176	0.0588235	NA	NA	NA	NA	NA	NA
1815	rs370430346	X	5643582	NPR	A	G	AMR	Both	NA	NA	NA	463	61	0.883588	0.116412	NA	NA	NA	0.0852443	0.000692272	0.00300213
1816	rs370430346	X	5643582	NPR	A	G	SAS	F	120	108	1	348	110	0.759825	0.240175	NA	-0.0533171	9.81413e-06	NA	NA	9.58423e-07
1817	rs370430346	X	5643582	NPR	A	G	SAS	M	224	NA	36	224	36	0.861538	0.138462	NA	NA	NA	NA	NA	NA
1818	rs370430346	X	5643582	NPR	A	G	SAS	Both	NA	NA	NA	572	146	0.796657	0.203343	NA	NA	NA	0.101713	0.000186293	1.19939e-08
1819	.	X	5749999	NPR	T	A	ALL	F	1108	163	0	2379	163	0.935877	0.0641227	NA	NA	NA	NA	NA	NA
1820	.	X	5749999	NPR	T	A	ALL	M	1207	NA	26	1207	26	0.978913	0.0210868	NA	NA	NA	NA	NA	NA
1821	.	X	5749999	NPR	T	A	ALL	Both	NA	NA	NA	3586	189	0.949934	0.0500662	A2	NA	NA	0.043036	4.67537e-12	NA
1822	.	X	5749999	NPR	T	A	EAS	F	214	46	0	474	46	0.911538	0.0884615	NA	-0.00782544	0.117624	NA	NA	0.236511
1823	.	X	5749999	NPR	T	A	EAS	M	239	NA	5	239	5	0.979508	0.0204918	NA	NA	NA	NA	NA	NA
1824	.	X	5749999	NPR	T	A	EAS	Both	NA	NA	NA	713	51	0.933246	0.0667539	NA	NA	NA	0.0679697	5.14144e-06	0.000202429
1825	.	X	5749999	NPR	T	A	EUR	F	222	41	0	485	41	0.922053	0.0779468	NA	-0.0060757	0.170392	NA	NA	0.380769
1826	.	X	5749999	NPR	T	A	EUR	M	232	NA	8	232	8	0.966667	0.0333333	NA	NA	NA	NA	NA	NA
1827	.	X	5749999	NPR	T	A	EUR	Both	NA	NA	NA	717	49	0.936031	0.0639687	NA	NA	NA	0.0446134	0.00560052	0.0214721
1828	.	X	5749999	NPR	T	A	AFR	F	326	16	0	668	16	0.976608	0.0233918	NA	-0.000547177	0.657801	NA	NA	1
1829	.	X	5749999	NPR	T	A	AFR	M	317	NA	2	317	2	0.99373	0.00626959	NA	NA	NA	NA	NA	NA
1830	.	X	5749999	NPR	T	A	AFR	Both	NA	NA	NA	985	18	0.982054	0.0179462	NA	NA	NA	0.0171222	0.0177171	0.164131
1831	.	X	5749999	NPR	T	A	AMR	F	153	24	0	330	24	0.932203	0.0677966	NA	-0.00459638	0.333257	NA	NA	1
1832	.	X	5749999	NPR	T	A	AMR	M	168	NA	2	168	2	0.988235	0.0117647	NA	NA	NA	NA	NA	NA
1833	.	X	5749999	NPR	T	A	AMR	Both	NA	NA	NA	498	26	0.950382	0.0496183	NA	NA	NA	0.0560319	0.000248881	0.008405
1834	.	X	5749999	NPR	T	A	SAS	F	193	36	0	422	36	0.921397	0.0786026	NA	-0.00617837	0.196723	NA	NA	0.372675
1835	.	X	5749999	NPR	T	A	SAS	M	251	NA	9	251	9	0.965385	0.0346154	NA	NA	NA	NA	NA	NA
1836	.	X	5749999	NPR	T	A	SAS	Both	NA	NA	NA	673	45	0.937326	0.0626741	NA	NA	NA	0.0439872	0.00778155	0.0240638
1837	rs199703170	X	5872675	NPR	G	C	ALL	F	990	281	0	2261	281	0.889457	0.110543	NA	NA	NA	NA	NA	NA
1838	rs199703170	X	5872675	NPR	G	C	ALL	M	1195	NA	38	1195	38	0.969181	0.0308191	NA	NA	NA	NA	NA	NA
1839	rs199703170	X	5872675	NPR	G	C	ALL	Both	NA	NA	NA	3456	319	0.915497	0.0845033	A2	NA	NA	0.0797237	1.32586e-25	NA
1840	rs199703170	X	5872675	NPR	G	C	EAS	F	185	75	0	445	75	0.855769	0.144231	NA	-0.0208025	0.00657543	NA	NA	0.00397223
1841	rs199703170	X	5872675	NPR	G	C	EAS	M	232	NA	12	232	12	0.95082	0.0491803	NA	NA	NA	NA	NA	NA
1842	rs199703170	X	5872675	NPR	G	C	EAS	Both	NA	NA	NA	677	87	0.886126	0.113874	NA	NA	NA	0.0950504	1.44114e-06	1.62003e-06
1843	rs199703170	X	5872675	NPR	G	C	EUR	F	222	41	0	485	41	0.922053	0.0779468	NA	-0.0060757	0.170392	NA	NA	0.380769
1844	rs199703170	X	5872675	NPR	G	C	EUR	M	234	NA	6	234	6	0.975	0.025	NA	NA	NA	NA	NA	NA
1845	rs199703170	X	5872675	NPR	G	C	EUR	Both	NA	NA	NA	719	47	0.938642	0.0613577	NA	NA	NA	0.0529468	0.000436581	0.0048898
1846	rs199703170	X	5872675	NPR	G	C	AFR	F	263	79	0	605	79	0.884503	0.115497	NA	-0.0133396	0.015743	NA	NA	0.0133345
1847	rs199703170	X	5872675	NPR	G	C	AFR	M	307	NA	12	307	12	0.962382	0.0376176	NA	NA	NA	NA	NA	NA
1848	rs199703170	X	5872675	NPR	G	C	AFR	Both	NA	NA	NA	912	91	0.909272	0.0907278	NA	NA	NA	0.0778795	5.96024e-07	2.54366e-06
1849	rs199703170	X	5872675	NPR	G	C	AMR	F	139	38	0	316	38	0.892655	0.107345	NA	-0.0115229	0.109629	NA	NA	0.227109
1850	rs199703170	X	5872675	NPR	G	C	AMR	M	167	NA	3	167	3	0.982353	0.0176471	NA	NA	NA	NA	NA	NA
1851	rs199703170	X	5872675	NPR	G	C	AMR	Both	NA	NA	NA	483	41	0.921756	0.0782443	NA	NA	NA	0.0896976	1.15171e-06	0.000100822
1852	rs199703170	X	5872675	NPR	G	C	SAS	F	181	48	0	410	48	0.895197	0.104803	NA	-0.0109838	0.0764546	NA	NA	0.145579
1853	rs199703170	X	5872675	NPR	G	C	SAS	M	255	NA	5	255	5	0.980769	0.0192308	NA	NA	NA	NA	NA	NA
1854	rs199703170	X	5872675	NPR	G	C	SAS	Both	NA	NA	NA	665	53	0.926184	0.0738162	NA	NA	NA	0.0855727	7.6331e-08	4.67353e-06
1855	rs5961390	X	5886500	NPR	G	C	ALL	F	78	857	336	1013	1529	0.398505	0.601495	NA	NA	NA	NA	NA	NA
1856	rs5961390	X	5886500	NPR	G	C	ALL	M	374	NA	859	374	859	0.303325	0.696675	NA	NA	NA	NA	NA	NA
1857	rs5961390	X	5886500	NPR	G	C	ALL	Both	NA	NA	NA	1387	2388	0.367417	0.632583	A1	NA	NA	0.0951799	2.74669e-10	NA
1858	rs5961390	X	5886500	NPR	G	C	EAS	F	6	190	64	202	318	0.388462	0.611538	NA	-0.127825	4.09024e-18	NA	NA	2.90638e-20
1859	rs5961390	X	5886500	NPR	G	C	EAS	M	72	NA	172	72	172	0.295082	0.704918	NA	NA	NA	NA	NA	NA
1860	rs5961390	X	5886500	NPR	G	C	EAS	Both	NA	NA	NA	274	490	0.358639	0.641361	NA	NA	NA	0.0933796	0.00419148	7.83005e-21
1861	rs5961390	X	5886500	NPR	G	C	EUR	F	20	183	60	223	303	0.423954	0.576046	NA	-0.103692	5.75188e-12	NA	NA	3.69189e-12
1862	rs5961390	X	5886500	NPR	G	C	EUR	M	77	NA	163	77	163	0.320833	0.679167	NA	NA	NA	NA	NA	NA
1863	rs5961390	X	5886500	NPR	G	C	EUR	Both	NA	NA	NA	300	466	0.391645	0.608355	NA	NA	NA	0.103121	0.00262751	4.60611e-13
1864	rs5961390	X	5886500	NPR	G	C	AFR	F	17	236	89	270	414	0.394737	0.605263	NA	-0.10611	2.15258e-16	NA	NA	2.42389e-17
1865	rs5961390	X	5886500	NPR	G	C	AFR	M	101	NA	218	101	218	0.316614	0.683386	NA	NA	NA	NA	NA	NA
1866	rs5961390	X	5886500	NPR	G	C	AFR	Both	NA	NA	NA	371	632	0.36989	0.63011	NA	NA	NA	0.0781224	0.00817177	8.51269e-18
1867	rs5961390	X	5886500	NPR	G	C	AMR	F	22	122	33	166	188	0.468927	0.531073	NA	-0.0955983	3.27076e-07	NA	NA	4.65643e-07
1868	rs5961390	X	5886500	NPR	G	C	AMR	M	63	NA	107	63	107	0.370588	0.629412	NA	NA	NA	NA	NA	NA
1869	rs5961390	X	5886500	NPR	G	C	AMR	Both	NA	NA	NA	229	295	0.437023	0.562977	NA	NA	NA	0.0983383	0.0206503	1.94969e-07
1870	rs5961390	X	5886500	NPR	G	C	SAS	F	13	126	90	152	306	0.331878	0.668122	NA	-0.0533743	0.000269862	NA	NA	0.000305739
1871	rs5961390	X	5886500	NPR	G	C	SAS	M	61	NA	199	61	199	0.234615	0.765385	NA	NA	NA	NA	NA	NA
1872	rs5961390	X	5886500	NPR	G	C	SAS	Both	NA	NA	NA	213	505	0.296657	0.703343	NA	NA	NA	0.0972623	0.00279116	2.22143e-05
1873	rs200658422	X	5886502	NPR	G	C	ALL	F	86	867	318	1039	1503	0.408733	0.591267	NA	NA	NA	NA	NA	NA
1874	rs200658422	X	5886502	NPR	G	C	ALL	M	399	NA	834	399	834	0.323601	0.676399	NA	NA	NA	NA	NA	NA
1875	rs200658422	X	5886502	NPR	G	C	ALL	Both	NA	NA	NA	1438	2337	0.380927	0.619073	A1	NA	NA	0.0851323	2.52759e-08	NA
1876	rs200658422	X	5886502	NPR	G	C	EAS	F	9	190	61	208	312	0.4	0.6	NA	-0.125385	3.63764e-17	NA	NA	1.19784e-18
1877	rs200658422	X	5886502	NPR	G	C	EAS	M	76	NA	168	76	168	0.311475	0.688525	NA	NA	NA	NA	NA	NA
1878	rs200658422	X	5886502	NPR	G	C	EAS	Both	NA	NA	NA	284	480	0.371728	0.628272	NA	NA	NA	0.0885246	0.00758704	4.63652e-19
1879	rs200658422	X	5886502	NPR	G	C	EUR	F	20	183	60	223	303	0.423954	0.576046	NA	-0.103692	5.75188e-12	NA	NA	3.69189e-12
1880	rs200658422	X	5886502	NPR	G	C	EUR	M	79	NA	161	79	161	0.329167	0.670833	NA	NA	NA	NA	NA	NA
1881	rs200658422	X	5886502	NPR	G	C	EUR	Both	NA	NA	NA	302	464	0.394256	0.605744	NA	NA	NA	0.0947877	0.00594195	8.00029e-13
1882	rs200658422	X	5886502	NPR	G	C	AFR	F	22	240	80	284	400	0.415205	0.584795	NA	-0.108067	1.85975e-16	NA	NA	3.8571e-17
1883	rs200658422	X	5886502	NPR	G	C	AFR	M	115	NA	204	115	204	0.360502	0.639498	NA	NA	NA	NA	NA	NA
1884	rs200658422	X	5886502	NPR	G	C	AFR	Both	NA	NA	NA	399	604	0.397807	0.602193	NA	NA	NA	0.0547031	0.0712605	6.65125e-17
1885	rs200658422	X	5886502	NPR	G	C	AMR	F	22	122	33	166	188	0.468927	0.531073	NA	-0.0955983	3.27076e-07	NA	NA	4.65643e-07
1886	rs200658422	X	5886502	NPR	G	C	AMR	M	63	NA	107	63	107	0.370588	0.629412	NA	NA	NA	NA	NA	NA
1887	rs200658422	X	5886502	NPR	G	C	AMR	Both	NA	NA	NA	229	295	0.437023	0.562977	NA	NA	NA	0.0983383	0.0206503	1.94969e-07
1888	rs200658422	X	5886502	NPR	G	C	SAS	F	13	132	84	158	300	0.344978	0.655022	NA	-0.0622414	3.07002e-05	NA	NA	3.38224e-05
1889	rs200658422	X	5886502	NPR	G	C	SAS	M	66	NA	194	66	194	0.253846	0.746154	NA	NA	NA	NA	NA	NA
1890	rs200658422	X	5886502	NPR	G	C	SAS	Both	NA	NA	NA	224	494	0.311978	0.688022	NA	NA	NA	0.091132	0.00568497	4.38966e-06
1891	rs75474538	X	5946703	NPR	G	A	ALL	F	1023	248	0	2294	248	0.902439	0.097561	NA	NA	NA	NA	NA	NA
1892	rs75474538	X	5946703	NPR	G	A	ALL	M	1195	NA	38	1195	38	0.969181	0.0308191	NA	NA	NA	NA	NA	NA
1893	rs75474538	X	5946703	NPR	G	A	ALL	Both	NA	NA	NA	3489	286	0.924238	0.0757616	A2	NA	NA	0.0667418	2.47216e-19	NA
1894	rs75474538	X	5946703	NPR	G	A	EAS	F	218	42	0	478	42	0.919231	0.0807692	NA	-0.00652367	0.156542	NA	NA	0.388051
1895	rs75474538	X	5946703	NPR	G	A	EAS	M	235	NA	9	235	9	0.963115	0.0368852	NA	NA	NA	NA	NA	NA
1896	rs75474538	X	5946703	NPR	G	A	EAS	Both	NA	NA	NA	713	51	0.933246	0.0667539	NA	NA	NA	0.043884	0.00823375	0.0240756
1897	rs75474538	X	5946703	NPR	G	A	EUR	F	212	51	0	475	51	0.903042	0.0969582	NA	-0.00940089	0.0816445	NA	NA	0.146801
1898	rs75474538	X	5946703	NPR	G	A	EUR	M	231	NA	9	231	9	0.9625	0.0375	NA	NA	NA	NA	NA	NA
1899	rs75474538	X	5946703	NPR	G	A	EUR	Both	NA	NA	NA	706	60	0.921671	0.078329	NA	NA	NA	0.0594582	0.000584541	0.00211033
1900	rs75474538	X	5946703	NPR	G	A	AFR	F	269	73	0	611	73	0.893275	0.106725	NA	-0.0113903	0.0271396	NA	NA	0.0211321
1901	rs75474538	X	5946703	NPR	G	A	AFR	M	310	NA	9	310	9	0.971787	0.0282132	NA	NA	NA	NA	NA	NA
1902	rs75474538	X	5946703	NPR	G	A	AFR	Both	NA	NA	NA	921	82	0.918245	0.0817547	NA	NA	NA	0.078512	5.47853e-08	1.35313e-06
1903	rs75474538	X	5946703	NPR	G	A	AMR	F	145	32	0	322	32	0.909605	0.0903955	NA	-0.00817134	0.186118	NA	NA	0.366722
1904	rs75474538	X	5946703	NPR	G	A	AMR	M	165	NA	5	165	5	0.970588	0.0294118	NA	NA	NA	NA	NA	NA
1905	rs75474538	X	5946703	NPR	G	A	AMR	Both	NA	NA	NA	487	37	0.929389	0.0706107	NA	NA	NA	0.0609837	0.0016874	0.0121513
1906	rs75474538	X	5946703	NPR	G	A	SAS	F	179	50	0	408	50	0.89083	0.10917	NA	-0.0119182	0.0636672	NA	NA	0.0848142
1907	rs75474538	X	5946703	NPR	G	A	SAS	M	254	NA	6	254	6	0.976923	0.0230769	NA	NA	NA	NA	NA	NA
1908	rs75474538	X	5946703	NPR	G	A	SAS	Both	NA	NA	NA	662	56	0.922006	0.0779944	NA	NA	NA	0.0860934	1.88493e-07	6.75365e-06
1909	rs35934448	X	5952759	NPR	T	G	ALL	F	47	1051	173	1145	1397	0.450433	0.549567	NA	NA	NA	NA	NA	NA
1910	rs35934448	X	5952759	NPR	T	G	ALL	M	322	NA	911	322	911	0.261152	0.738848	NA	NA	NA	NA	NA	NA
1911	rs35934448	X	5952759	NPR	T	G	ALL	Both	NA	NA	NA	1467	2308	0.388609	0.611391	A1	NA	NA	0.189281	3.24098e-43	NA
1912	rs35934448	X	5952759	NPR	T	G	EAS	F	20	208	32	248	272	0.476923	0.523077	NA	-0.150533	2.25071e-22	NA	NA	1.70132e-23
1913	rs35934448	X	5952759	NPR	T	G	EAS	M	82	NA	162	82	162	0.336066	0.663934	NA	NA	NA	NA	NA	NA
1914	rs35934448	X	5952759	NPR	T	G	EAS	Both	NA	NA	NA	330	434	0.431937	0.568063	NA	NA	NA	0.140858	2.25566e-05	1.47336e-25
1915	rs35934448	X	5952759	NPR	T	G	EUR	F	2	217	44	221	305	0.420152	0.579848	NA	-0.168923	2.46024e-29	NA	NA	2.19618e-34
1916	rs35934448	X	5952759	NPR	T	G	EUR	M	47	NA	193	47	193	0.195833	0.804167	NA	NA	NA	NA	NA	NA
1917	rs35934448	X	5952759	NPR	T	G	EUR	Both	NA	NA	NA	268	498	0.349869	0.650131	NA	NA	NA	0.224319	2.02462e-15	3.43822e-42
1918	rs35934448	X	5952759	NPR	T	G	AFR	F	14	281	47	309	375	0.451754	0.548246	NA	-0.163146	3.8842e-34	NA	NA	2.34103e-37
1919	rs35934448	X	5952759	NPR	T	G	AFR	M	90	NA	229	90	229	0.282132	0.717868	NA	NA	NA	NA	NA	NA
1920	rs35934448	X	5952759	NPR	T	G	AFR	Both	NA	NA	NA	399	604	0.397807	0.602193	NA	NA	NA	0.169623	7.31884e-10	2.56878e-42
1921	rs35934448	X	5952759	NPR	T	G	AMR	F	1	152	24	154	200	0.435028	0.564972	NA	-0.1836	2.83451e-23	NA	NA	3.20699e-27
1922	rs35934448	X	5952759	NPR	T	G	AMR	M	34	NA	136	34	136	0.2	0.8	NA	NA	NA	NA	NA	NA
1923	rs35934448	X	5952759	NPR	T	G	AMR	Both	NA	NA	NA	188	336	0.358779	0.641221	NA	NA	NA	0.235028	2.02438e-12	8.11958e-33
1924	rs35934448	X	5952759	NPR	T	G	SAS	F	10	193	26	213	245	0.465066	0.534934	NA	-0.172618	8.63959e-26	NA	NA	5.0032e-28
1925	rs35934448	X	5952759	NPR	T	G	SAS	M	69	NA	191	69	191	0.265385	0.734615	NA	NA	NA	NA	NA	NA
1926	rs35934448	X	5952759	NPR	T	G	SAS	Both	NA	NA	NA	282	436	0.392758	0.607242	NA	NA	NA	0.199681	4.18981e-11	1.94293e-33
1927	rs4384117	X	5961201	NPR	A	C	ALL	F	29	787	455	845	1697	0.332415	0.667585	NA	NA	NA	NA	NA	NA
1928	rs4384117	X	5961201	NPR	A	C	ALL	M	232	NA	1001	232	1001	0.188159	0.811841	NA	NA	NA	NA	NA	NA
1929	rs4384117	X	5961201	NPR	A	C	ALL	Both	NA	NA	NA	1077	2698	0.285298	0.714702	A1	NA	NA	0.144256	1.94379e-27	NA
1930	rs4384117	X	5961201	NPR	A	C	EAS	F	8	171	81	187	333	0.359615	0.640385	NA	-0.098554	5.18129e-12	NA	NA	5.26279e-13
1931	rs4384117	X	5961201	NPR	A	C	EAS	M	52	NA	192	52	192	0.213115	0.786885	NA	NA	NA	NA	NA	NA
1932	rs4384117	X	5961201	NPR	A	C	EAS	Both	NA	NA	NA	239	525	0.312827	0.687173	NA	NA	NA	0.146501	1.78163e-06	4.34169e-16
1933	rs4384117	X	5961201	NPR	A	C	EUR	F	8	163	92	179	347	0.340304	0.659696	NA	-0.0853887	6.90176e-10	NA	NA	1.00747e-10
1934	rs4384117	X	5961201	NPR	A	C	EUR	M	49	NA	191	49	191	0.204167	0.795833	NA	NA	NA	NA	NA	NA
1935	rs4384117	X	5961201	NPR	A	C	EUR	Both	NA	NA	NA	228	538	0.29765	0.70235	NA	NA	NA	0.136138	9.12915e-06	2.71805e-13
1936	rs4384117	X	5961201	NPR	A	C	AFR	F	3	207	132	213	471	0.311404	0.688596	NA	-0.0882002	2.81255e-14	NA	NA	3.33467e-17
1937	rs4384117	X	5961201	NPR	A	C	AFR	M	52	NA	267	52	267	0.163009	0.836991	NA	NA	NA	NA	NA	NA
1938	rs4384117	X	5961201	NPR	A	C	AFR	Both	NA	NA	NA	265	738	0.264207	0.735793	NA	NA	NA	0.148394	2.00696e-09	4.06688e-22
1939	rs4384117	X	5961201	NPR	A	C	AMR	F	1	86	90	88	266	0.248588	0.751412	NA	-0.0561461	6.36187e-05	NA	NA	1.29911e-05
1940	rs4384117	X	5961201	NPR	A	C	AMR	M	16	NA	154	16	154	0.0941176	0.905882	NA	NA	NA	NA	NA	NA
1941	rs4384117	X	5961201	NPR	A	C	AMR	Both	NA	NA	NA	104	420	0.198473	0.801527	NA	NA	NA	0.15447	1.64745e-07	3.02717e-09
1942	rs4384117	X	5961201	NPR	A	C	SAS	F	9	160	60	178	280	0.388646	0.611354	NA	-0.111745	1.10297e-12	NA	NA	2.51794e-13
1943	rs4384117	X	5961201	NPR	A	C	SAS	M	63	NA	197	63	197	0.242308	0.757692	NA	NA	NA	NA	NA	NA
1944	rs4384117	X	5961201	NPR	A	C	SAS	Both	NA	NA	NA	241	477	0.335655	0.664345	NA	NA	NA	0.146339	2.97694e-06	2.31781e-16
1945	.	X	6120379	NPR	C	T	ALL	F	902	368	1	2172	370	0.854445	0.145555	NA	NA	NA	NA	NA	NA
1946	.	X	6120379	NPR	C	T	ALL	M	1198	NA	35	1198	35	0.971614	0.0283861	NA	NA	NA	NA	NA	NA
1947	.	X	6120379	NPR	C	T	ALL	Both	NA	NA	NA	3370	405	0.892715	0.107285	A2	NA	NA	0.117169	4.10962e-49	NA
1948	.	X	6120379	NPR	C	T	EAS	F	194	66	0	454	66	0.873077	0.126923	NA	-0.0161095	0.0190734	NA	NA	0.0199746
1949	.	X	6120379	NPR	C	T	EAS	M	239	NA	5	239	5	0.979508	0.0204918	NA	NA	NA	NA	NA	NA
1950	.	X	6120379	NPR	C	T	EAS	Both	NA	NA	NA	693	71	0.907068	0.0929319	NA	NA	NA	0.106431	5.92496e-11	3.02833e-08
1951	.	X	6120379	NPR	C	T	EUR	F	184	79	0	447	79	0.84981	0.15019	NA	-0.0225571	0.0041551	NA	NA	0.00133192
1952	.	X	6120379	NPR	C	T	EUR	M	232	NA	8	232	8	0.966667	0.0333333	NA	NA	NA	NA	NA	NA
1953	.	X	6120379	NPR	C	T	EUR	Both	NA	NA	NA	679	87	0.886423	0.113577	NA	NA	NA	0.116857	1.61714e-10	5.77215e-09
1954	.	X	6120379	NPR	C	T	AFR	F	243	98	1	584	100	0.853801	0.146199	NA	-0.0184501	0.0062674	NA	NA	0.00392437
1955	.	X	6120379	NPR	C	T	AFR	M	307	NA	12	307	12	0.962382	0.0376176	NA	NA	NA	NA	NA	NA
1956	.	X	6120379	NPR	C	T	AFR	Both	NA	NA	NA	891	112	0.888335	0.111665	NA	NA	NA	0.108581	3.58603e-11	2.20294e-09
1957	.	X	6120379	NPR	C	T	AMR	F	127	50	0	304	50	0.858757	0.141243	NA	-0.0199496	0.0286565	NA	NA	0.0273859
1958	.	X	6120379	NPR	C	T	AMR	M	168	NA	2	168	2	0.988235	0.0117647	NA	NA	NA	NA	NA	NA
1959	.	X	6120379	NPR	C	T	AMR	Both	NA	NA	NA	472	52	0.900763	0.0992366	NA	NA	NA	0.129478	6.19165e-12	4.52045e-08
1960	.	X	6120379	NPR	C	T	SAS	F	154	75	0	383	75	0.836245	0.163755	NA	-0.0268159	0.00304329	NA	NA	0.00112176
1961	.	X	6120379	NPR	C	T	SAS	M	252	NA	8	252	8	0.969231	0.0307692	NA	NA	NA	NA	NA	NA
1962	.	X	6120379	NPR	C	T	SAS	Both	NA	NA	NA	635	83	0.884401	0.115599	NA	NA	NA	0.132986	1.70481e-12	9.81403e-11
1963	.	X	6213465	NPR	C	T	ALL	F	973	298	0	2244	298	0.882769	0.117231	NA	NA	NA	NA	NA	NA
1964	.	X	6213465	NPR	C	T	ALL	M	1191	NA	42	1191	42	0.965937	0.0340633	NA	NA	NA	NA	NA	NA
1965	.	X	6213465	NPR	C	T	ALL	Both	NA	NA	NA	3435	340	0.909934	0.0900662	A2	NA	NA	0.0831673	4.41791e-26	NA
1966	.	X	6213465	NPR	C	T	EAS	F	202	58	0	462	58	0.888462	0.111538	NA	-0.0124408	0.0429403	NA	NA	0.0534779
1967	.	X	6213465	NPR	C	T	EAS	M	240	NA	4	240	4	0.983607	0.0163934	NA	NA	NA	NA	NA	NA
1968	.	X	6213465	NPR	C	T	EAS	Both	NA	NA	NA	702	62	0.918848	0.0811518	NA	NA	NA	0.095145	4.46789e-10	3.4257e-07
1969	.	X	6213465	NPR	C	T	EUR	F	182	81	0	445	81	0.846008	0.153992	NA	-0.0237137	0.00315817	NA	NA	0.00131623
1970	.	X	6213465	NPR	C	T	EUR	M	228	NA	12	228	12	0.95	0.05	NA	NA	NA	NA	NA	NA
1971	.	X	6213465	NPR	C	T	EUR	Both	NA	NA	NA	673	93	0.87859	0.12141	NA	NA	NA	0.103992	2.03298e-07	2.06179e-07
1972	.	X	6213465	NPR	C	T	AFR	F	276	66	0	618	66	0.903509	0.0964912	NA	-0.00931056	0.0482674	NA	NA	0.0568306
1973	.	X	6213465	NPR	C	T	AFR	M	308	NA	11	308	11	0.965517	0.0344828	NA	NA	NA	NA	NA	NA
1974	.	X	6213465	NPR	C	T	AFR	Both	NA	NA	NA	926	77	0.92323	0.0767697	NA	NA	NA	0.0620085	2.69661e-05	0.000125542
1975	.	X	6213465	NPR	C	T	AMR	F	141	36	0	318	36	0.898305	0.101695	NA	-0.0103419	0.132034	NA	NA	0.222543
1976	.	X	6213465	NPR	C	T	AMR	M	168	NA	2	168	2	0.988235	0.0117647	NA	NA	NA	NA	NA	NA
1977	.	X	6213465	NPR	C	T	AMR	Both	NA	NA	NA	486	38	0.927481	0.0725191	NA	NA	NA	0.0899302	1.82616e-07	5.04168e-05
1978	.	X	6213465	NPR	C	T	SAS	F	172	57	0	401	57	0.875546	0.124454	NA	-0.0154888	0.0314731	NA	NA	0.0303807
1979	.	X	6213465	NPR	C	T	SAS	M	247	NA	13	247	13	0.95	0.05	NA	NA	NA	NA	NA	NA
1980	.	X	6213465	NPR	C	T	SAS	Both	NA	NA	NA	648	70	0.902507	0.097493	NA	NA	NA	0.0744541	0.000153247	0.000183323
1981	.	X	6216308	NPR	C	T	ALL	F	715	556	0	1986	556	0.781275	0.218725	NA	NA	NA	NA	NA	NA
1982	.	X	6216308	NPR	C	T	ALL	M	1163	NA	70	1163	70	0.943228	0.0567721	NA	NA	NA	NA	NA	NA
1983	.	X	6216308	NPR	C	T	ALL	Both	NA	NA	NA	3149	626	0.834172	0.165828	A2	NA	NA	0.161953	4.49635e-64	NA
1984	.	X	6216308	NPR	C	T	EAS	F	152	108	0	412	108	0.792308	0.207692	NA	-0.0431361	2.37023e-05	NA	NA	8.8066e-07
1985	.	X	6216308	NPR	C	T	EAS	M	237	NA	7	237	7	0.971311	0.0286885	NA	NA	NA	NA	NA	NA
1986	.	X	6216308	NPR	C	T	EAS	Both	NA	NA	NA	649	115	0.849476	0.150524	NA	NA	NA	0.179004	8.01725e-22	1.74468e-17
1987	.	X	6216308	NPR	C	T	EUR	F	147	116	0	410	116	0.779468	0.220532	NA	-0.0486345	4.46866e-06	NA	NA	1.11388e-07
1988	.	X	6216308	NPR	C	T	EUR	M	228	NA	12	228	12	0.95	0.05	NA	NA	NA	NA	NA	NA
1989	.	X	6216308	NPR	C	T	EUR	Both	NA	NA	NA	638	128	0.832898	0.167102	NA	NA	NA	0.170532	2.3584e-16	4.86138e-16
1990	.	X	6216308	NPR	C	T	AFR	F	190	152	0	532	152	0.777778	0.222222	NA	-0.0493827	1.26543e-07	NA	NA	3.93342e-10
1991	.	X	6216308	NPR	C	T	AFR	M	295	NA	24	295	24	0.924765	0.0752351	NA	NA	NA	NA	NA	NA
1992	.	X	6216308	NPR	C	T	AFR	Both	NA	NA	NA	827	176	0.824526	0.175474	NA	NA	NA	0.146987	1.80774e-13	1.9628e-17
1993	.	X	6216308	NPR	C	T	AMR	F	110	67	0	287	67	0.810734	0.189266	NA	-0.0358214	0.00189737	NA	NA	0.000850478
1994	.	X	6216308	NPR	C	T	AMR	M	160	NA	10	160	10	0.941176	0.0588235	NA	NA	NA	NA	NA	NA
1995	.	X	6216308	NPR	C	T	AMR	Both	NA	NA	NA	447	77	0.853053	0.146947	NA	NA	NA	0.130442	3.66825e-07	2.35215e-07
1996	.	X	6216308	NPR	C	T	SAS	F	116	113	0	345	113	0.753275	0.246725	NA	-0.0608732	7.1766e-07	NA	NA	1.47256e-08
1997	.	X	6216308	NPR	C	T	SAS	M	243	NA	17	243	17	0.934615	0.0653846	NA	NA	NA	NA	NA	NA
1998	.	X	6216308	NPR	C	T	SAS	Both	NA	NA	NA	588	130	0.818942	0.181058	NA	NA	NA	0.18134	8.53039e-16	3.10239e-17
1999	.	X	6319065	NPR	C	T	ALL	F	1071	200	0	2342	200	0.921322	0.0786782	NA	NA	NA	NA	NA	NA
[truncated: 34,703 more rows]
