# Supplementary material for: Major sex differences in allele frequencies for X chromosomal variants in both the 1000 Genomes Project and gnomAD
Source: PLoS Genet. 2022 May 31;18(5):e1010231. doi: 10.1371/journal.pgen.1010231 (PMC9187127; doi:10.1371/journal.pgen.1010231)
Supplement: S4 Data — SNPs are ordered based on GRCh37 position. The template of this table is identical to that of S1 Data (XLSX) [file pgen.1010231.s039.xlsx]

## Sheet: Sheet1
SNP	CHR	POS_X	REGION	A1	A2	SEX	A1A1 count	A1A2 count	A2A2 count	A1 count	A2 count	AF of A1	AF of A2	MA	sdMAF	sdMAF.p
rs1726208	X	3228653	NPR	G	C	F	711	189	371	1611	931	0.633753	0.366247	NA	NA	NA
rs1726208	X	3228653	NPR	G	C	M	557	NA	676	557	676	0.451744	0.548256	NA	NA	NA
rs1726208	X	3228653	NPR	G	C	Both	NA	NA	NA	2168	1607	0.574305	0.425695	A2	-0.182009	4.02784e-22
rs1635234	X	3228663	NPR	G	C	F	596	206	469	1398	1144	0.549961	0.450039	NA	NA	NA
rs1635234	X	3228663	NPR	G	C	M	472	NA	761	472	761	0.382806	0.617194	NA	NA	NA
rs1635234	X	3228663	NPR	G	C	Both	NA	NA	NA	1870	1905	0.495364	0.504636	A1	0.167154	6.79109e-19
rs189844817	X	3243984	NPR	G	A	F	823	437	11	2083	459	0.819434	0.180566	NA	NA	NA
rs189844817	X	3243984	NPR	G	A	M	1121	NA	112	1121	112	0.909165	0.0908354	NA	NA	NA
rs189844817	X	3243984	NPR	G	A	Both	NA	NA	NA	3204	571	0.848742	0.151258	A2	0.0897311	7.44028e-17
rs114389091	X	3247349	NPR	G	T	F	653	611	7	1917	625	0.754131	0.245869	NA	NA	NA
rs114389091	X	3247349	NPR	G	T	M	1067	NA	166	1067	166	0.865369	0.134631	NA	NA	NA
rs114389091	X	3247349	NPR	G	T	Both	NA	NA	NA	2984	791	0.790464	0.209536	A2	0.111238	3.2026e-20
.	X	3547455	NPR	G	T	F	917	353	1	2187	355	0.860346	0.139654	NA	NA	NA
.	X	3547455	NPR	G	T	M	1176	NA	57	1176	57	0.953771	0.0462287	NA	NA	NA
.	X	3547455	NPR	G	T	Both	NA	NA	NA	3363	412	0.890861	0.109139	A2	0.0934251	6.57317e-27
.	X	3577758	NPR	G	T	F	995	274	2	2264	278	0.890637	0.109363	NA	NA	NA
.	X	3577758	NPR	G	T	M	1207	NA	26	1207	26	0.978913	0.0210868	NA	NA	NA
.	X	3577758	NPR	G	T	Both	NA	NA	NA	3471	304	0.91947	0.0805298	A2	0.0882759	4.07148e-35
rs12398791	X	3581510	NPR	A	C	F	3	425	843	431	2111	0.169552	0.830448	NA	NA	NA
rs12398791	X	3581510	NPR	A	C	M	48	NA	1185	48	1185	0.0389294	0.961071	NA	NA	NA
rs12398791	X	3581510	NPR	A	C	Both	NA	NA	NA	479	3296	0.126887	0.873113	A1	0.130622	3.58814e-51
rs113781559	X	3609907	NPR	A	T	F	687	582	2	1956	586	0.769473	0.230527	NA	NA	NA
rs113781559	X	3609907	NPR	A	T	M	1128	NA	105	1128	105	0.914842	0.0851582	NA	NA	NA
rs113781559	X	3609907	NPR	A	T	Both	NA	NA	NA	3084	691	0.816954	0.183046	A2	0.145369	1.09304e-42
rs114367379	X	3609911	NPR	C	A	F	687	582	2	1956	586	0.769473	0.230527	NA	NA	NA
rs114367379	X	3609911	NPR	C	A	M	1128	NA	105	1128	105	0.914842	0.0851582	NA	NA	NA
rs114367379	X	3609911	NPR	C	A	Both	NA	NA	NA	3084	691	0.816954	0.183046	A2	0.145369	1.09304e-42
rs72627582	X	5780803	NPR	A	G	F	1138	133	0	2409	133	0.947679	0.052321	NA	NA	NA
rs72627582	X	5780803	NPR	A	G	M	1214	NA	19	1214	19	0.98459	0.0154096	NA	NA	NA
rs72627582	X	5780803	NPR	A	G	Both	NA	NA	NA	3623	152	0.959735	0.0402649	A2	0.0369114	2.77328e-11
rs3747334	X	5811530	NPR	G	C	F	1238	23	10	2499	43	0.983084	0.0169158	NA	NA	NA
rs3747334	X	5811530	NPR	G	C	M	1113	NA	120	1113	120	0.902676	0.0973236	NA	NA	NA
rs3747334	X	5811530	NPR	G	C	Both	NA	NA	NA	3612	163	0.956821	0.0431788	A2	-0.0804078	3.66473e-19
rs3747333	X	5811532	NPR	G	A	F	1237	22	12	2496	46	0.981904	0.018096	NA	NA	NA
rs3747333	X	5811532	NPR	G	A	M	1109	NA	124	1109	124	0.899432	0.100568	NA	NA	NA
rs3747333	X	5811532	NPR	G	A	Both	NA	NA	NA	3605	170	0.954967	0.0450331	A2	-0.0824717	2.2199e-19
rs199703170	X	5872675	NPR	G	C	F	990	281	0	2261	281	0.889457	0.110543	NA	NA	NA
rs199703170	X	5872675	NPR	G	C	M	1195	NA	38	1195	38	0.969181	0.0308191	NA	NA	NA
rs199703170	X	5872675	NPR	G	C	Both	NA	NA	NA	3456	319	0.915497	0.0845033	A2	0.0797237	1.32586e-25
rs5961390	X	5886500	NPR	G	C	F	78	857	336	1013	1529	0.398505	0.601495	NA	NA	NA
rs5961390	X	5886500	NPR	G	C	M	374	NA	859	374	859	0.303325	0.696675	NA	NA	NA
rs5961390	X	5886500	NPR	G	C	Both	NA	NA	NA	1387	2388	0.367417	0.632583	A1	0.0951799	2.74669e-10
rs200658422	X	5886502	NPR	G	C	F	86	867	318	1039	1503	0.408733	0.591267	NA	NA	NA
rs200658422	X	5886502	NPR	G	C	M	399	NA	834	399	834	0.323601	0.676399	NA	NA	NA
rs200658422	X	5886502	NPR	G	C	Both	NA	NA	NA	1438	2337	0.380927	0.619073	A1	0.0851323	2.52759e-08
.	X	5932229	NPR	G	A	F	1131	140	0	2402	140	0.944925	0.0550747	NA	NA	NA
.	X	5932229	NPR	G	A	M	1209	NA	24	1209	24	0.980535	0.0194647	NA	NA	NA
.	X	5932229	NPR	G	A	Both	NA	NA	NA	3611	164	0.956556	0.0434437	A2	0.03561	1.5406e-09
rs75474538	X	5946703	NPR	G	A	F	1023	248	0	2294	248	0.902439	0.097561	NA	NA	NA
rs75474538	X	5946703	NPR	G	A	M	1195	NA	38	1195	38	0.969181	0.0308191	NA	NA	NA
rs75474538	X	5946703	NPR	G	A	Both	NA	NA	NA	3489	286	0.924238	0.0757616	A2	0.0667418	2.47216e-19
rs35934448	X	5952759	NPR	T	G	F	47	1051	173	1145	1397	0.450433	0.549567	NA	NA	NA
rs35934448	X	5952759	NPR	T	G	M	322	NA	911	322	911	0.261152	0.738848	NA	NA	NA
rs35934448	X	5952759	NPR	T	G	Both	NA	NA	NA	1467	2308	0.388609	0.611391	A1	0.189281	3.24098e-43
rs4384117	X	5961201	NPR	A	C	F	29	787	455	845	1697	0.332415	0.667585	NA	NA	NA
rs4384117	X	5961201	NPR	A	C	M	232	NA	1001	232	1001	0.188159	0.811841	NA	NA	NA
rs4384117	X	5961201	NPR	A	C	Both	NA	NA	NA	1077	2698	0.285298	0.714702	A1	0.144256	1.94379e-27
.	X	6120379	NPR	C	T	F	902	368	1	2172	370	0.854445	0.145555	NA	NA	NA
.	X	6120379	NPR	C	T	M	1198	NA	35	1198	35	0.971614	0.0283861	NA	NA	NA
.	X	6120379	NPR	C	T	Both	NA	NA	NA	3370	405	0.892715	0.107285	A2	0.117169	4.10962e-49
rs202168554	X	6125087	NPR	A	T	F	1122	149	0	2393	149	0.941385	0.0586153	NA	NA	NA
rs202168554	X	6125087	NPR	A	T	M	1205	NA	28	1205	28	0.977291	0.0227088	NA	NA	NA
rs202168554	X	6125087	NPR	A	T	Both	NA	NA	NA	3598	177	0.953113	0.0468874	A2	0.0359064	6.71969e-09
.	X	7158538	NPR	G	A	F	1023	246	2	2292	250	0.901652	0.0983478	NA	NA	NA
.	X	7158538	NPR	G	A	M	1177	NA	56	1177	56	0.954582	0.0454177	NA	NA	NA
.	X	7158538	NPR	G	A	Both	NA	NA	NA	3469	306	0.91894	0.0810596	A2	0.0529301	9.59554e-11
rs373207908	X	7172618	NPR	C	T	F	941	328	2	2210	332	0.869394	0.130606	NA	NA	NA
rs373207908	X	7172618	NPR	C	T	M	1177	NA	56	1177	56	0.954582	0.0454177	NA	NA	NA
rs373207908	X	7172618	NPR	C	T	Both	NA	NA	NA	3387	388	0.897219	0.102781	A2	0.0851881	3.39401e-23
rs376073636	X	7176948	NPR	G	A	F	875	388	8	2138	404	0.84107	0.15893	NA	NA	NA
rs376073636	X	7176948	NPR	G	A	M	1119	NA	114	1119	114	0.907543	0.0924574	NA	NA	NA
rs376073636	X	7176948	NPR	G	A	Both	NA	NA	NA	3257	518	0.862781	0.137219	A2	0.0664726	4.14917e-10
.	X	7349344	NPR	T	C	F	1119	152	0	2390	152	0.940205	0.0597954	NA	NA	NA
.	X	7349344	NPR	T	C	M	1209	NA	24	1209	24	0.980535	0.0194647	NA	NA	NA
.	X	7349344	NPR	T	C	Both	NA	NA	NA	3599	176	0.953377	0.0466225	A2	0.0403307	2.02504e-11
.	X	7365276	NPR	C	T	F	815	453	3	2083	459	0.819434	0.180566	NA	NA	NA
.	X	7365276	NPR	C	T	M	1148	NA	85	1148	85	0.931062	0.0689376	NA	NA	NA
.	X	7365276	NPR	C	T	Both	NA	NA	NA	3231	544	0.855894	0.144106	A2	0.111629	2.18182e-29
.	X	7473341	NPR	A	T	F	1134	137	0	2405	137	0.946105	0.0538946	NA	NA	NA
.	X	7473341	NPR	A	T	M	1220	NA	13	1220	13	0.989457	0.0105434	NA	NA	NA
.	X	7473341	NPR	A	T	Both	NA	NA	NA	3625	150	0.960265	0.0397351	A2	0.0433512	1.17844e-16
.	X	7505622	NPR	C	T	F	633	630	8	1896	646	0.745869	0.254131	NA	NA	NA
.	X	7505622	NPR	C	T	M	1118	NA	115	1118	115	0.906732	0.0932685	NA	NA	NA
.	X	7505622	NPR	C	T	Both	NA	NA	NA	3014	761	0.798411	0.201589	A2	0.160862	9.90288e-49
.	X	7520846	NPR	A	G	F	1109	162	0	2380	162	0.936271	0.0637293	NA	NA	NA
.	X	7520846	NPR	A	G	M	1219	NA	14	1219	14	0.988646	0.0113544	NA	NA	NA
.	X	7520846	NPR	A	G	Both	NA	NA	NA	3599	176	0.953377	0.0466225	A2	0.0523749	4.96347e-21
rs377692559	X	7520848	NPR	C	T	F	1109	162	0	2380	162	0.936271	0.0637293	NA	NA	NA
rs377692559	X	7520848	NPR	C	T	M	1219	NA	14	1219	14	0.988646	0.0113544	NA	NA	NA
rs377692559	X	7520848	NPR	C	T	Both	NA	NA	NA	3599	176	0.953377	0.0466225	A2	0.0523749	4.96347e-21
.	X	7811024	NPR	C	T	F	1043	225	3	2311	231	0.909127	0.0908733	NA	NA	NA
.	X	7811024	NPR	C	T	M	1181	NA	52	1181	52	0.957826	0.0421736	NA	NA	NA
.	X	7811024	NPR	C	T	Both	NA	NA	NA	3492	283	0.925033	0.0749669	A2	0.0486998	8.33357e-10
.	X	7811102	NPR	G	T	F	998	231	42	2227	315	0.876082	0.123918	NA	NA	NA
.	X	7811102	NPR	G	T	M	963	NA	270	963	270	0.781022	0.218978	NA	NA	NA
.	X	7811102	NPR	G	T	Both	NA	NA	NA	3190	585	0.845033	0.154967	A2	-0.0950599	4.32688e-12
rs150071100	X	7811586	NPR	C	T	F	1181	90	0	2452	90	0.964595	0.0354052	NA	NA	NA
rs150071100	X	7811586	NPR	C	T	M	1230	NA	3	1230	3	0.997567	0.00243309	NA	NA	NA
rs150071100	X	7811586	NPR	C	T	Both	NA	NA	NA	3682	93	0.975364	0.0246358	A2	0.0329721	1.35484e-17
.	X	9447345	NPR	G	A	F	1077	194	0	2348	194	0.923682	0.0763179	NA	NA	NA
.	X	9447345	NPR	G	A	M	1191	NA	42	1191	42	0.965937	0.0340633	NA	NA	NA
.	X	9447345	NPR	G	A	Both	NA	NA	NA	3539	236	0.937483	0.0625166	A2	0.0422546	4.83946e-09
.	X	9447352	NPR	A	T	F	1077	194	0	2348	194	0.923682	0.0763179	NA	NA	NA
.	X	9447352	NPR	A	T	M	1191	NA	42	1191	42	0.965937	0.0340633	NA	NA	NA
.	X	9447352	NPR	A	T	Both	NA	NA	NA	3539	236	0.937483	0.0625166	A2	0.0422546	4.83946e-09
rs75762053	X	9532771	NPR	C	A	F	1120	148	3	2388	154	0.939418	0.0605822	NA	NA	NA
rs75762053	X	9532771	NPR	C	A	M	1202	NA	31	1202	31	0.974858	0.0251419	NA	NA	NA
rs75762053	X	9532771	NPR	C	A	Both	NA	NA	NA	3590	185	0.950993	0.0490066	A2	0.0354403	4.13938e-08
.	X	9566954	NPR	T	G	F	1119	151	1	2389	153	0.939811	0.0601888	NA	NA	NA
.	X	9566954	NPR	T	G	M	1219	NA	14	1219	14	0.988646	0.0113544	NA	NA	NA
.	X	9566954	NPR	T	G	Both	NA	NA	NA	3608	167	0.955762	0.0442384	A2	0.0488344	6.66954e-19
rs200198137	X	9653757	NPR	C	T	F	374	880	17	1628	914	0.640441	0.359559	NA	NA	NA
rs200198137	X	9653757	NPR	C	T	M	1025	NA	208	1025	208	0.831306	0.168694	NA	NA	NA
rs200198137	X	9653757	NPR	C	T	Both	NA	NA	NA	2653	1122	0.702781	0.297219	A2	0.190865	7.62616e-52
.	X	9694048	NPR	T	G	F	1136	135	0	2407	135	0.946892	0.0531078	NA	NA	NA
.	X	9694048	NPR	T	G	M	1218	NA	15	1218	15	0.987835	0.0121655	NA	NA	NA
.	X	9694048	NPR	T	G	Both	NA	NA	NA	3625	150	0.960265	0.0397351	A2	0.0409423	1.5903e-14
.	X	11316741	NPR	A	C	F	1161	110	0	2432	110	0.956727	0.043273	NA	NA	NA
.	X	11316741	NPR	A	C	M	1233	NA	0	1233	0	1	0	NA	NA	NA
.	X	11316741	NPR	A	C	Both	NA	NA	NA	3665	110	0.970861	0.0291391	A2	0.043273	5.11372e-28
rs5949244	X	24231816	NPR	T	A	F	3	230	1038	236	2306	0.0928403	0.90716	NA	NA	NA
rs5949244	X	24231816	NPR	T	A	M	55	NA	1178	55	1178	0.0446067	0.955393	NA	NA	NA
rs5949244	X	24231816	NPR	T	A	Both	NA	NA	NA	291	3484	0.0770861	0.922914	A1	0.0482336	2.3444e-09
rs1150512	X	41005938	NPR	G	T	F	12	438	821	462	2080	0.181747	0.818253	NA	NA	NA
rs1150512	X	41005938	NPR	G	T	M	125	NA	1108	125	1108	0.101379	0.898621	NA	NA	NA
rs1150512	X	41005938	NPR	G	T	Both	NA	NA	NA	587	3188	0.155497	0.844503	A1	0.0803679	4.37783e-13
rs199985627	X	41057620	NPR	T	A	F	1017	203	51	2237	305	0.880016	0.119984	NA	NA	NA
rs199985627	X	41057620	NPR	T	A	M	981	NA	252	981	252	0.79562	0.20438	NA	NA	NA
rs199985627	X	41057620	NPR	T	A	Both	NA	NA	NA	3218	557	0.85245	0.14755	A2	-0.0843953	4.6792e-10
rs371552503	X	41057621	NPR	T	A	F	1017	203	51	2237	305	0.880016	0.119984	NA	NA	NA
rs371552503	X	41057621	NPR	T	A	M	981	NA	252	981	252	0.79562	0.20438	NA	NA	NA
rs371552503	X	41057621	NPR	T	A	Both	NA	NA	NA	3218	557	0.85245	0.14755	A2	-0.0843953	4.6792e-10
.	X	41092186	NPR	G	A	F	914	356	1	2184	358	0.859166	0.140834	NA	NA	NA
.	X	41092186	NPR	G	A	M	1154	NA	79	1154	79	0.935929	0.0640714	NA	NA	NA
.	X	41092186	NPR	G	A	Both	NA	NA	NA	3338	437	0.884238	0.115762	A2	0.0767626	3.67975e-16
.	X	41214898	NPR	C	T	F	673	590	8	1936	606	0.761605	0.238395	NA	NA	NA
.	X	41214898	NPR	C	T	M	1126	NA	107	1126	107	0.91322	0.0867802	NA	NA	NA
.	X	41214898	NPR	C	T	Both	NA	NA	NA	3062	713	0.811126	0.188874	A2	0.151615	4.49156e-45
rs200664183	X	91402854	PAR3	T	C	F	814	430	27	2058	484	0.809599	0.190401	NA	NA	NA
rs200664183	X	91402854	PAR3	T	C	M	1117	NA	116	1117	116	0.905921	0.0940795	NA	NA	NA
rs200664183	X	91402854	PAR3	T	C	Both	NA	NA	NA	3175	600	0.84106	0.15894	A2	0.0963218	4.93456e-18
rs7877333	X	91403060	PAR3	T	C	F	914	338	19	2166	376	0.852085	0.147915	NA	NA	NA
rs7877333	X	91403060	PAR3	T	C	M	1123	NA	110	1123	110	0.910787	0.0892133	NA	NA	NA
rs7877333	X	91403060	PAR3	T	C	Both	NA	NA	NA	3289	486	0.871258	0.128742	A2	0.0587017	3.2355e-08
rs189901364	X	91403180	PAR3	T	C	F	847	409	15	2103	439	0.827301	0.172699	NA	NA	NA
rs189901364	X	91403180	PAR3	T	C	M	1101	NA	132	1101	132	0.892944	0.107056	NA	NA	NA
rs189901364	X	91403180	PAR3	T	C	Both	NA	NA	NA	3204	571	0.848742	0.151258	A2	0.0656427	5.44418e-09
.	X	91677133	PAR3	C	T	F	875	391	5	2141	401	0.84225	0.15775	NA	NA	NA
.	X	91677133	PAR3	C	T	M	1135	NA	98	1135	98	0.920519	0.0794809	NA	NA	NA
.	X	91677133	PAR3	C	T	Both	NA	NA	NA	3276	499	0.867815	0.132185	A2	0.0782689	1.37699e-14
rs199997959	X	100170698	NPR	C	T	F	516	721	34	1753	789	0.689614	0.310386	NA	NA	NA
rs199997959	X	100170698	NPR	C	T	M	993	NA	240	993	240	0.805353	0.194647	NA	NA	NA
rs199997959	X	100170698	NPR	C	T	Both	NA	NA	NA	2746	1029	0.727417	0.272583	A2	0.115738	1.42416e-17
.	X	100170700	NPR	T	C	F	840	431	0	2111	431	0.830448	0.169552	NA	NA	NA
.	X	100170700	NPR	T	C	M	1167	NA	66	1167	66	0.946472	0.053528	NA	NA	NA
.	X	100170700	NPR	T	C	Both	NA	NA	NA	3278	497	0.868344	0.131656	A2	0.116024	3.01422e-36
