# Supplementary material for: Major sex differences in allele frequencies for X chromosomal variants in both the 1000 Genomes Project and gnomAD
Source: PLoS Genet. 2022 May 31;18(5):e1010231. doi: 10.1371/journal.pgen.1010231 (PMC9187127; doi:10.1371/journal.pgen.1010231)
Supplement: S5 Data — SNPs are ordered based on GRCh37 position. The template of this table is identical to that of S1 Data. These data are plotted in Fig 3. (CSV) [file pgen.1010231.s040.csv]

row	SNP	CHR	POS	REGION	A1	A2	population	SEX	A1A1 count	A1A2 count	A2A2 count	A1 count	A2 count	AF of A1	AF of A2	MA	HWD.delta	HWE.p	sdMAF	sdMAF.p	HWExact.p
1	.	X	2697599	PAR1	C	A	ALL	F	1254	17	0	2525	17	0.993312352	0.006687648	NA	NA	NA	NA	NA	NA
2	.	X	2697599	PAR1	C	A	ALL	M	90	1132	11	1312	1154	0.532035685	0.467964315	NA	NA	NA	NA	NA	NA
3	.	X	2697599	PAR1	C	A	ALL	Both	1344	1149	11	3837	1171	0.766174121	0.233825879	A2	NA	NA	-0.461276667	0	NA
4	.	X	2697599	PAR1	C	A	ACB	F	48	1	0	97	1	0.989795918	0.010204082	NA	-0.000104123	0.942470639	NA	NA	1
5	.	X	2697599	PAR1	C	A	ACB	M	1	46	0	48	46	0.510638298	0.489361702	NA	-0.239474876	5.03E-11	NA	NA	2.09E-12
6	.	X	2697599	PAR1	C	A	ACB	Both	49	47	0	145	47	0.755208333	0.244791667	NA	-0.05992296	0.001493775	-0.47915762	1.16E-236	0.000657825
7	.	X	2697599	PAR1	C	A	ASW	F	34	1	0	69	1	0.985714286	0.014285714	NA	-0.000204082	0.931672876	NA	NA	1
8	.	X	2697599	PAR1	C	A	ASW	M	1	25	0	27	25	0.519230769	0.480769231	NA	-0.231139053	2.34E-06	NA	NA	2.39E-06
9	.	X	2697599	PAR1	C	A	ASW	Both	35	26	0	96	26	0.786885246	0.213114754	NA	-0.045417898	0.034406435	-0.466483516	1.94E-87	0.051878755
10	.	X	2697599	PAR1	C	A	BEB	F	43	1	0	87	1	0.988636364	0.011363636	NA	-0.000129132	0.93922478	NA	NA	1
11	.	X	2697599	PAR1	C	A	BEB	M	1	41	0	43	41	0.511904762	0.488095238	NA	-0.238236961	6.44E-10	NA	NA	7.01E-11
12	.	X	2697599	PAR1	C	A	BEB	Both	44	42	0	130	42	0.755813953	0.244186047	NA	-0.059626825	0.002734638	-0.476731602	7.62E-189	0.002229152
13	.	X	2697599	PAR1	C	A	CDX	F	49	0	0	98	0	1	0	NA	0	NA	NA	NA	1
14	.	X	2697599	PAR1	C	A	CDX	M	0	44	0	44	44	0.5	0.5	NA	-0.25	3.28E-11	NA	NA	7.50E-13
15	.	X	2697599	PAR1	C	A	CDX	Both	49	44	0	142	44	0.76344086	0.23655914	NA	-0.055960227	0.002806502	-0.5	0	0.001392278
16	.	X	2697599	PAR1	C	A	CEU	F	50	0	0	100	0	1	0	NA	0	NA	NA	NA	1
17	.	X	2697599	PAR1	C	A	CEU	M	1	48	0	50	48	0.510204082	0.489795918	NA	-0.239900042	1.82E-11	NA	NA	5.55E-13
18	.	X	2697599	PAR1	C	A	CEU	Both	51	48	0	150	48	0.757575758	0.242424242	NA	-0.058769513	0.001452752	-0.489795918	0	0.000668149
19	.	X	2697599	PAR1	C	A	CHB	F	57	0	0	114	0	1	0	NA	0	NA	NA	NA	1
20	.	X	2697599	PAR1	C	A	CHB	M	1	44	1	46	46	0.5	0.5	NA	-0.22826087	5.92E-10	NA	NA	1.10E-10
21	.	X	2697599	PAR1	C	A	CHB	Both	58	44	1	160	46	0.776699029	0.223300971	NA	-0.040154586	0.018789101	-0.5	4.44E-232	0.021624073
22	.	X	2697599	PAR1	C	A	CHS	F	51	2	0	104	2	0.981132075	0.018867925	NA	-0.000355999	0.888658321	NA	NA	1
23	.	X	2697599	PAR1	C	A	CHS	M	3	49	0	55	49	0.528846154	0.471153846	NA	-0.221985947	1.32E-10	NA	NA	1.71E-11
24	.	X	2697599	PAR1	C	A	CHS	Both	54	51	0	159	51	0.757142857	0.242857143	NA	-0.058979592	0.00101348	-0.452285922	7.82E-105	0.000373262
25	.	X	2697599	PAR1	C	A	CLM	F	50	1	0	101	1	0.990196078	0.009803922	NA	-9.61E-05	0.943630781	NA	NA	1
26	.	X	2697599	PAR1	C	A	CLM	M	5	38	0	48	38	0.558139535	0.441860465	NA	-0.195240671	2.09E-07	NA	NA	9.81E-08
27	.	X	2697599	PAR1	C	A	CLM	Both	55	39	0	149	39	0.792553191	0.207446809	NA	-0.043034178	0.011157989	-0.432056544	1.20E-60	0.009955643
28	.	X	2697599	PAR1	C	A	ESN	F	45	1	0	91	1	0.989130435	0.010869565	NA	-0.000118147	0.940587797	NA	NA	1
29	.	X	2697599	PAR1	C	A	ESN	M	0	53	0	53	53	0.5	0.5	NA	-0.25	3.34E-13	NA	NA	1.44E-15
30	.	X	2697599	PAR1	C	A	ESN	Both	45	54	0	144	54	0.727272727	0.272727273	NA	-0.074380165	0.000190568	-0.489130435	0	6.31E-05
31	.	X	2697599	PAR1	C	A	FIN	F	61	0	0	122	0	1	0	NA	0	NA	NA	NA	1
32	.	X	2697599	PAR1	C	A	FIN	M	0	38	0	38	38	0.5	0.5	NA	-0.25	7.07E-10	NA	NA	4.50E-11
33	.	X	2697599	PAR1	C	A	FIN	Both	61	38	0	160	38	0.808080808	0.191919192	NA	-0.036832976	0.018123015	-0.5	0	0.019627872
34	.	X	2697599	PAR1	C	A	GBR	F	45	0	0	90	0	1	0	NA	0	NA	NA	NA	1
35	.	X	2697599	PAR1	C	A	GBR	M	1	45	0	47	45	0.510869565	0.489130435	NA	-0.239248582	8.37E-11	NA	NA	4.97E-12
36	.	X	2697599	PAR1	C	A	GBR	Both	46	45	0	137	45	0.752747253	0.247252747	NA	-0.061133921	0.001728074	-0.489130435	0	0.001169289
37	.	X	2697599	PAR1	C	A	GIH	F	46	1	0	93	1	0.989361702	0.010638298	NA	-0.000113173	0.941235797	NA	NA	1
38	.	X	2697599	PAR1	C	A	GIH	M	1	52	3	54	58	0.482142857	0.517857143	NA	-0.214604592	1.26E-10	NA	NA	2.60E-11
39	.	X	2697599	PAR1	C	A	GIH	Both	47	53	3	147	59	0.713592233	0.286407767	NA	-0.052903195	0.008613285	-0.507218845	5.43E-134	0.014151814
40	.	X	2697599	PAR1	C	A	GWD	F	58	0	0	116	0	1	0	NA	0	NA	NA	NA	1
41	.	X	2697599	PAR1	C	A	GWD	M	4	51	0	59	51	0.536363636	0.463636364	NA	-0.214958678	1.45E-10	NA	NA	1.16E-11
42	.	X	2697599	PAR1	C	A	GWD	Both	62	51	0	175	51	0.774336283	0.225663717	NA	-0.050924113	0.001948786	-0.463636364	1.60E-154	0.000852414
43	.	X	2697599	PAR1	C	A	IBS	F	52	1	0	105	1	0.990566038	0.009433962	NA	-8.90E-05	0.94472346	NA	NA	1
44	.	X	2697599	PAR1	C	A	IBS	M	1	53	0	55	53	0.509259259	0.490740741	NA	-0.240826475	1.43E-12	NA	NA	2.42E-14
45	.	X	2697599	PAR1	C	A	IBS	Both	53	54	0	160	54	0.747663551	0.252336449	NA	-0.063673683	0.000480987	-0.481306778	9.21E-296	0.000171643
46	.	X	2697599	PAR1	C	A	ITU	F	43	0	0	86	0	1	0	NA	0	NA	NA	NA	1
47	.	X	2697599	PAR1	C	A	ITU	M	2	54	3	58	60	0.491525424	0.508474576	NA	-0.207698937	1.73E-10	NA	NA	3.91E-11
48	.	X	2697599	PAR1	C	A	ITU	Both	45	54	3	144	60	0.705882353	0.294117647	NA	-0.057093426	0.005480179	-0.508474576	3.93E-159	0.007639692
49	.	X	2697599	PAR1	C	A	JPT	F	48	0	0	96	0	1	0	NA	0	NA	NA	NA	1
50	.	X	2697599	PAR1	C	A	JPT	M	1	55	0	57	55	0.508928571	0.491071429	NA	-0.241151148	5.17E-13	NA	NA	6.37E-15
51	.	X	2697599	PAR1	C	A	JPT	Both	49	55	0	153	55	0.735576923	0.264423077	NA	-0.069919564	0.000246411	-0.491071429	0	7.37E-05
52	.	X	2697599	PAR1	C	A	KHV	F	52	1	0	105	1	0.990566038	0.009433962	NA	-8.90E-05	0.94472346	NA	NA	1
53	.	X	2697599	PAR1	C	A	KHV	M	3	43	0	49	43	0.532608696	0.467391304	NA	-0.218454631	2.65E-09	NA	NA	7.40E-10
54	.	X	2697599	PAR1	C	A	KHV	Both	55	44	0	154	44	0.777777778	0.222222222	NA	-0.049382716	0.004471614	-0.457957342	5.88E-111	0.002787225
55	.	X	2697599	PAR1	C	A	LWK	F	54	1	0	109	1	0.990909091	0.009090909	NA	-8.26E-05	0.945754972	NA	NA	1
56	.	X	2697599	PAR1	C	A	LWK	M	2	42	0	46	42	0.522727273	0.477272727	NA	-0.227789256	1.39E-09	NA	NA	2.55E-10
57	.	X	2697599	PAR1	C	A	LWK	Both	56	43	0	155	43	0.782828283	0.217171717	NA	-0.047163555	0.005775047	-0.468181818	1.69E-147	0.005467707
58	.	X	2697599	PAR1	C	A	MSL	F	41	2	0	84	2	0.976744186	0.023255814	NA	-0.000540833	0.875930955	NA	NA	1
59	.	X	2697599	PAR1	C	A	MSL	M	2	39	1	43	41	0.511904762	0.488095238	NA	-0.214427438	2.67E-08	NA	NA	1.55E-08
60	.	X	2697599	PAR1	C	A	MSL	Both	43	41	1	127	43	0.747058824	0.252941176	NA	-0.052214533	0.010847536	-0.464839424	4.09E-71	0.01043025
61	.	X	2697599	PAR1	C	A	MXL	F	32	0	0	64	0	1	0	NA	0	NA	NA	NA	1
62	.	X	2697599	PAR1	C	A	MXL	M	14	18	0	46	18	0.71875	0.28125	NA	-0.079101563	0.026859636	NA	NA	0.069989185
63	.	X	2697599	PAR1	C	A	MXL	Both	46	18	0	110	18	0.859375	0.140625	NA	-0.019775391	0.190503558	-0.28125	1.41E-10	0.341491143
64	.	X	2697599	PAR1	C	A	PEL	F	44	0	0	88	0	1	0	NA	0	NA	NA	NA	1
65	.	X	2697599	PAR1	C	A	PEL	M	26	15	0	67	15	0.817073171	0.182926829	NA	-0.033462225	0.151704925	NA	NA	0.312118944
66	.	X	2697599	PAR1	C	A	PEL	Both	70	15	0	155	15	0.911764706	0.088235294	NA	-0.007785467	0.37227825	-0.182926829	1.15E-06	1
67	.	X	2697599	PAR1	C	A	PJL	F	47	1	0	95	1	0.989583333	0.010416667	NA	-0.000108507	0.94186305	NA	NA	1
68	.	X	2697599	PAR1	C	A	PJL	M	3	44	1	50	46	0.520833333	0.479166667	NA	-0.208767361	6.81E-09	NA	NA	3.39E-09
69	.	X	2697599	PAR1	C	A	PJL	Both	50	45	1	145	47	0.755208333	0.244791667	NA	-0.049506293	0.00869519	-0.46875	5.98E-92	0.010843504
70	.	X	2697599	PAR1	C	A	PUR	F	50	0	0	100	0	1	0	NA	0	NA	NA	NA	1
71	.	X	2697599	PAR1	C	A	PUR	M	8	46	0	62	46	0.574074074	0.425925926	NA	-0.181412894	4.98E-08	NA	NA	1.32E-08
72	.	X	2697599	PAR1	C	A	PUR	Both	58	46	0	162	46	0.778846154	0.221153846	NA	-0.048909024	0.003782663	-0.425925926	1.70E-69	0.002930539
73	.	X	2697599	PAR1	C	A	STU	F	46	1	0	93	1	0.989361702	0.010638298	NA	-0.000113173	0.941235797	NA	NA	1
74	.	X	2697599	PAR1	C	A	STU	M	4	49	2	57	53	0.518181818	0.481818182	NA	-0.195785124	6.04E-09	NA	NA	2.85E-09
75	.	X	2697599	PAR1	C	A	STU	Both	50	50	2	150	54	0.735294118	0.264705882	NA	-0.050461361	0.008834573	-0.471179884	2.25E-82	0.010115924
76	.	X	2697599	PAR1	C	A	TSI	F	54	0	0	108	0	1	0	NA	0	NA	NA	NA	1
77	.	X	2697599	PAR1	C	A	TSI	M	4	49	0	57	49	0.537735849	0.462264151	NA	-0.213688145	3.89E-10	NA	NA	3.98E-11
78	.	X	2697599	PAR1	C	A	TSI	Both	58	49	0	165	49	0.771028037	0.228971963	NA	-0.05242816	0.002127163	-0.462264151	3.25E-143	0.001576282
79	.	X	2697599	PAR1	C	A	YRI	F	54	2	0	110	2	0.982142857	0.017857143	NA	-0.000318878	0.891773636	NA	NA	1
80	.	X	2697599	PAR1	C	A	YRI	M	1	51	0	53	51	0.509615385	0.490384615	NA	-0.240477071	3.95E-12	NA	NA	9.20E-14
81	.	X	2697599	PAR1	C	A	YRI	Both	55	53	0	163	53	0.75462963	0.24537037	NA	-0.060206619	0.000727254	-0.472527473	1.13E-200	0.000378546
82	.	X	2698923	PAR1	G	A	ALL	F	1178	86	7	2442	100	0.960660897	0.039339103	NA	NA	NA	NA	NA	NA
83	.	X	2698923	PAR1	G	A	ALL	M	44	1134	55	1222	1244	0.495539335	0.504460665	NA	NA	NA	NA	NA	NA
84	.	X	2698923	PAR1	G	A	ALL	Both	1222	1220	62	3664	1344	0.731629393	0.268370607	A2	NA	NA	-0.465121562	0	NA
85	.	X	2698923	PAR1	G	A	ACB	F	36	12	1	84	14	0.857142857	0.142857143	NA	1.11E-16	1	NA	NA	1
86	.	X	2698923	PAR1	G	A	ACB	M	0	42	5	42	52	0.446808511	0.553191489	NA	-0.199637845	3.07E-08	NA	NA	9.43E-09
87	.	X	2698923	PAR1	G	A	ACB	Both	36	54	6	126	66	0.65625	0.34375	NA	-0.055664063	0.015619884	-0.410334347	1.19E-22	0.022951131
88	.	X	2698923	PAR1	G	A	ASW	F	32	3	0	67	3	0.957142857	0.042857143	NA	-0.001836735	0.791087196	NA	NA	1
89	.	X	2698923	PAR1	G	A	ASW	M	0	23	3	23	29	0.442307692	0.557692308	NA	-0.195636095	5.25E-05	NA	NA	6.25E-05
90	.	X	2698923	PAR1	G	A	ASW	Both	32	26	3	90	32	0.737704918	0.262295082	NA	-0.019618382	0.428435002	-0.514835165	2.74E-39	0.739270321
91	.	X	2698923	PAR1	G	A	BEB	F	44	0	0	88	0	1	0	NA	0	NA	NA	NA	1
92	.	X	2698923	PAR1	G	A	BEB	M	1	41	0	43	41	0.511904762	0.488095238	NA	-0.238236961	6.44E-10	NA	NA	7.01E-11
93	.	X	2698923	PAR1	G	A	BEB	Both	45	41	0	131	41	0.761627907	0.238372093	NA	-0.056821255	0.003702796	-0.488095238	0	0.002322975
94	.	X	2698923	PAR1	G	A	CDX	F	47	2	0	96	2	0.979591837	0.020408163	NA	-0.000416493	0.884052961	NA	NA	1
95	.	X	2698923	PAR1	G	A	CDX	M	0	44	0	44	44	0.5	0.5	NA	-0.25	3.28E-11	NA	NA	7.50E-13
96	.	X	2698923	PAR1	G	A	CDX	Both	47	46	0	140	46	0.752688172	0.247311828	NA	-0.06116314	0.001531602	-0.479591837	2.12E-252	0.000656779
97	.	X	2698923	PAR1	G	A	CEU	F	50	0	0	100	0	1	0	NA	0	NA	NA	NA	1
98	.	X	2698923	PAR1	G	A	CEU	M	1	48	0	50	48	0.510204082	0.489795918	NA	-0.239900042	1.82E-11	NA	NA	5.55E-13
99	.	X	2698923	PAR1	G	A	CEU	Both	51	48	0	150	48	0.757575758	0.242424242	NA	-0.058769513	0.001452752	-0.489795918	0	0.000668149
100	.	X	2698923	PAR1	G	A	CHB	F	57	0	0	114	0	1	0	NA	0	NA	NA	NA	1
101	.	X	2698923	PAR1	G	A	CHB	M	0	44	2	44	48	0.47826087	0.52173913	NA	-0.228733459	5.06E-10	NA	NA	7.04E-11
102	.	X	2698923	PAR1	G	A	CHB	Both	57	44	2	158	48	0.766990291	0.233009709	NA	-0.034876049	0.04764371	-0.52173913	6.87E-264	0.057087149
103	.	X	2698923	PAR1	G	A	CHS	F	52	1	0	105	1	0.990566038	0.009433962	NA	-8.90E-05	0.94472346	NA	NA	1
104	.	X	2698923	PAR1	G	A	CHS	M	1	51	0	53	51	0.509615385	0.490384615	NA	-0.240477071	3.95E-12	NA	NA	9.20E-14
105	.	X	2698923	PAR1	G	A	CHS	Both	53	52	0	158	52	0.752380952	0.247619048	NA	-0.061315193	0.000745123	-0.480950653	1.43E-284	0.000348998
106	.	X	2698923	PAR1	G	A	CLM	F	49	1	1	99	3	0.970588235	0.029411765	NA	0.018742791	2.75E-06	NA	NA	0.02970297
107	.	X	2698923	PAR1	G	A	CLM	M	0	43	0	43	43	0.5	0.5	NA	-0.25	5.47E-11	NA	NA	1.33E-12
108	.	X	2698923	PAR1	G	A	CLM	Both	49	44	1	142	46	0.755319149	0.244680851	NA	-0.049230421	0.009804229	-0.470588235	6.91E-106	0.010698816
109	.	X	2698923	PAR1	G	A	ESN	F	33	13	0	79	13	0.858695652	0.141304348	NA	-0.019966919	0.264388056	NA	NA	0.571715492
110	.	X	2698923	PAR1	G	A	ESN	M	0	46	7	46	60	0.433962264	0.566037736	NA	-0.188323247	2.39E-08	NA	NA	4.41E-09
111	.	X	2698923	PAR1	G	A	ESN	Both	33	59	7	125	73	0.631313131	0.368686869	NA	-0.065222936	0.005301071	-0.424733388	1.07E-25	0.00885401
112	.	X	2698923	PAR1	G	A	FIN	F	61	0	0	122	0	1	0	NA	0	NA	NA	NA	1
113	.	X	2698923	PAR1	G	A	FIN	M	0	38	0	38	38	0.5	0.5	NA	-0.25	7.07E-10	NA	NA	4.50E-11
114	.	X	2698923	PAR1	G	A	FIN	Both	61	38	0	160	38	0.808080808	0.191919192	NA	-0.036832976	0.018123015	-0.5	0	0.019627872
115	.	X	2698923	PAR1	G	A	GBR	F	45	0	0	90	0	1	0	NA	0	NA	NA	NA	1
116	.	X	2698923	PAR1	G	A	GBR	M	1	45	0	47	45	0.510869565	0.489130435	NA	-0.239248582	8.37E-11	NA	NA	4.97E-12
117	.	X	2698923	PAR1	G	A	GBR	Both	46	45	0	137	45	0.752747253	0.247252747	NA	-0.061133921	0.001728074	-0.489130435	0	0.001169289
118	.	X	2698923	PAR1	G	A	GIH	F	47	0	0	94	0	1	0	NA	0	NA	NA	NA	1
119	.	X	2698923	PAR1	G	A	GIH	M	1	55	0	57	55	0.508928571	0.491071429	NA	-0.241151148	5.17E-13	NA	NA	6.37E-15
120	.	X	2698923	PAR1	G	A	GIH	Both	48	55	0	151	55	0.733009709	0.266990291	NA	-0.071283816	0.000218492	-0.491071429	0	7.09E-05
121	.	X	2698923	PAR1	G	A	GWD	F	39	18	1	96	20	0.827586207	0.172413793	NA	-0.012485137	0.505168149	NA	NA	1
122	.	X	2698923	PAR1	G	A	GWD	M	1	48	6	50	60	0.454545455	0.545454545	NA	-0.188429752	1.74E-08	NA	NA	7.92E-09
123	.	X	2698923	PAR1	G	A	GWD	Both	40	66	7	146	80	0.646017699	0.353982301	NA	-0.063356567	0.00322816	-0.373040752	5.87E-20	0.003941371
124	.	X	2698923	PAR1	G	A	IBS	F	53	0	0	106	0	1	0	NA	0	NA	NA	NA	1
125	.	X	2698923	PAR1	G	A	IBS	M	1	53	0	55	53	0.509259259	0.490740741	NA	-0.240826475	1.43E-12	NA	NA	2.42E-14
126	.	X	2698923	PAR1	G	A	IBS	Both	54	53	0	161	53	0.752336449	0.247663551	NA	-0.061337235	0.00066117	-0.490740741	0	0.000198407
127	.	X	2698923	PAR1	G	A	ITU	F	42	1	0	85	1	0.988372093	0.011627907	NA	-0.000135208	0.938507132	NA	NA	1
128	.	X	2698923	PAR1	G	A	ITU	M	1	56	2	58	60	0.491525424	0.508474576	NA	-0.22464809	5.05E-12	NA	NA	2.98E-13
129	.	X	2698923	PAR1	G	A	ITU	Both	43	57	2	143	61	0.700980392	0.299019608	NA	-0.069804883	0.000769848	-0.496846669	4.83E-157	0.000710092
130	.	X	2698923	PAR1	G	A	JPT	F	48	0	0	96	0	1	0	NA	0	NA	NA	NA	1
131	.	X	2698923	PAR1	G	A	JPT	M	20	35	1	75	37	0.669642857	0.330357143	NA	-0.091278699	0.002017052	NA	NA	0.002233045
132	.	X	2698923	PAR1	G	A	JPT	Both	68	35	1	171	37	0.822115385	0.177884615	NA	-0.022027552	0.124520581	-0.330357143	3.05E-22	0.184551234
133	.	X	2698923	PAR1	G	A	KHV	F	52	1	0	105	1	0.990566038	0.009433962	NA	-8.90E-05	0.94472346	NA	NA	1
134	.	X	2698923	PAR1	G	A	KHV	M	1	44	1	46	46	0.5	0.5	NA	-0.22826087	5.92E-10	NA	NA	1.10E-10
135	.	X	2698923	PAR1	G	A	KHV	Both	53	45	1	151	47	0.762626263	0.237373737	NA	-0.046245281	0.01102847	-0.490566038	9.66E-164	0.011466995
136	.	X	2698923	PAR1	G	A	LWK	F	45	8	2	98	12	0.890909091	0.109090909	NA	0.02446281	0.061948775	NA	NA	0.105906676
137	.	X	2698923	PAR1	G	A	LWK	M	0	40	4	40	48	0.454545455	0.545454545	NA	-0.20661157	3.24E-08	NA	NA	8.24E-09
138	.	X	2698923	PAR1	G	A	LWK	Both	45	48	6	138	60	0.696969697	0.303030303	NA	-0.031221304	0.141331418	-0.436363636	4.10E-28	0.231671508
139	.	X	2698923	PAR1	G	A	MSL	F	33	9	1	75	11	0.872093023	0.127906977	NA	0.006895619	0.685206348	NA	NA	0.518478979
140	.	X	2698923	PAR1	G	A	MSL	M	2	28	12	32	52	0.380952381	0.619047619	NA	-0.097505669	0.007372405	NA	NA	0.010577907
141	.	X	2698923	PAR1	G	A	MSL	Both	35	37	13	107	63	0.629411765	0.370588235	NA	0.015605536	0.537350432	-0.491140642	4.21E-19	0.641090325
142	.	X	2698923	PAR1	G	A	MXL	F	32	0	0	64	0	1	0	NA	0	NA	NA	NA	1
143	.	X	2698923	PAR1	G	A	MXL	M	5	27	0	37	27	0.578125	0.421875	NA	-0.177978516	3.66E-05	NA	NA	3.44E-05
144	.	X	2698923	PAR1	G	A	MXL	Both	37	27	0	101	27	0.7890625	0.2109375	NA	-0.044494629	0.032466954	-0.421875	1.81E-39	0.053400573
145	.	X	2698923	PAR1	G	A	PEL	F	43	1	0	87	1	0.988636364	0.011363636	NA	-0.000129132	0.93922478	NA	NA	1
146	.	X	2698923	PAR1	G	A	PEL	M	1	40	0	42	40	0.512195122	0.487804878	NA	-0.237953599	1.07E-09	NA	NA	1.09E-10
147	.	X	2698923	PAR1	G	A	PEL	Both	44	41	0	129	41	0.758823529	0.241176471	NA	-0.05816609	0.003386972	-0.476441242	5.59E-184	0.002223431
148	.	X	2698923	PAR1	G	A	PJL	F	47	1	0	95	1	0.989583333	0.010416667	NA	-0.000108507	0.94186305	NA	NA	1
149	.	X	2698923	PAR1	G	A	PJL	M	2	46	0	50	46	0.520833333	0.479166667	NA	-0.229600694	1.84E-10	NA	NA	1.94E-11
150	.	X	2698923	PAR1	G	A	PJL	Both	49	47	0	145	47	0.755208333	0.244791667	NA	-0.05992296	0.001493775	-0.46875	4.29E-154	0.000657825
151	.	X	2698923	PAR1	G	A	PUR	F	44	5	1	93	7	0.93	0.07	NA	0.0151	0.100976029	NA	NA	0.201302225
152	.	X	2698923	PAR1	G	A	PUR	M	3	46	5	52	56	0.481481481	0.518518519	NA	-0.176268861	2.12E-07	NA	NA	2.76E-07
153	.	X	2698923	PAR1	G	A	PUR	Both	47	51	6	145	63	0.697115385	0.302884615	NA	-0.034046783	0.10009095	-0.448518519	2.22E-31	0.16117398
154	.	X	2698923	PAR1	G	A	STU	F	44	3	0	91	3	0.968085106	0.031914894	NA	-0.00101856	0.821193183	NA	NA	1
155	.	X	2698923	PAR1	G	A	STU	M	0	52	3	52	58	0.472727273	0.527272727	NA	-0.223471074	2.95E-11	NA	NA	1.47E-12
156	.	X	2698923	PAR1	G	A	STU	Both	44	55	3	143	61	0.700980392	0.299019608	NA	-0.060000961	0.003839802	-0.495357834	1.24E-98	0.004249557
157	.	X	2698923	PAR1	G	A	TSI	F	54	0	0	108	0	1	0	NA	0	NA	NA	NA	1
158	.	X	2698923	PAR1	G	A	TSI	M	0	53	0	53	53	0.5	0.5	NA	-0.25	3.34E-13	NA	NA	1.44E-15
159	.	X	2698923	PAR1	G	A	TSI	Both	54	53	0	161	53	0.752336449	0.247663551	NA	-0.061337235	0.00066117	-0.5	0	0.000198407
160	.	X	2698923	PAR1	G	A	YRI	F	49	7	0	105	7	0.9375	0.0625	NA	-0.00390625	0.617858534	NA	NA	1
161	.	X	2698923	PAR1	G	A	YRI	M	2	46	4	50	54	0.480769231	0.519230769	NA	-0.192677515	2.61E-08	NA	NA	2.20E-08
162	.	X	2698923	PAR1	G	A	YRI	Both	51	53	4	155	61	0.717592593	0.282407407	NA	-0.042716907	0.028482739	-0.456730769	1.05E-45	0.034033941
163	rs201194898	X	9377082	NPR	T	G	ALL	F	345	926	0	1616	926	0.635719906	0.364280094	NA	NA	NA	NA	NA	NA
164	rs201194898	X	9377082	NPR	T	G	ALL	M	1194	NA	39	1194	39	0.96836983	0.03163017	NA	NA	NA	NA	NA	NA
165	rs201194898	X	9377082	NPR	T	G	ALL	Both	NA	NA	NA	2810	965	0.744370861	0.255629139	A2	NA	NA	0.332649924	0	NA
166	rs201194898	X	9377082	NPR	T	G	ACB	F	17	32	0	66	32	0.673469388	0.326530612	NA	-0.106622241	0.000688949	NA	NA	0.000652795
167	rs201194898	X	9377082	NPR	T	G	ACB	M	46	NA	1	46	1	0.978723404	0.021276596	NA	NA	NA	NA	NA	NA
168	rs201194898	X	9377082	NPR	T	G	ACB	Both	NA	NA	NA	112	33	0.772413793	0.227586207	NA	NA	NA	0.305254017	2.28E-14	2.45E-08
169	rs201194898	X	9377082	NPR	T	G	ASW	F	10	25	0	45	25	0.642857143	0.357142857	NA	-0.12755102	0.001013648	NA	NA	0.001924459
170	rs201194898	X	9377082	NPR	T	G	ASW	M	23	NA	3	23	3	0.884615385	0.115384615	NA	NA	NA	NA	NA	NA
171	rs201194898	X	9377082	NPR	T	G	ASW	Both	NA	NA	NA	68	28	0.708333333	0.291666667	NA	NA	NA	0.241758242	0.000984426	0.000146054
172	rs201194898	X	9377082	NPR	T	G	BEB	F	6	38	0	50	38	0.568181818	0.431818182	NA	-0.186466942	4.62E-07	NA	NA	1.83E-07
173	rs201194898	X	9377082	NPR	T	G	BEB	M	42	NA	0	42	0	1	0	NA	NA	NA	NA	NA	NA
174	rs201194898	X	9377082	NPR	T	G	BEB	Both	NA	NA	NA	92	38	0.707692308	0.292307692	NA	NA	NA	0.431818182	1.47E-62	7.37E-15
175	rs201194898	X	9377082	NPR	T	G	CDX	F	8	41	0	57	41	0.581632653	0.418367347	NA	-0.175031237	4.78E-07	NA	NA	1.52E-07
176	rs201194898	X	9377082	NPR	T	G	CDX	M	44	NA	0	44	0	1	0	NA	NA	NA	NA	NA	NA
177	rs201194898	X	9377082	NPR	T	G	CDX	Both	NA	NA	NA	101	41	0.711267606	0.288732394	NA	NA	NA	0.418367347	1.48E-56	5.73E-15
178	rs201194898	X	9377082	NPR	T	G	CEU	F	14	36	0	64	36	0.64	0.36	NA	-0.1296	6.97E-05	NA	NA	3.64E-05
179	rs201194898	X	9377082	NPR	T	G	CEU	M	49	NA	0	49	0	1	0	NA	NA	NA	NA	NA	NA
180	rs201194898	X	9377082	NPR	T	G	CEU	Both	NA	NA	NA	113	36	0.758389262	0.241610738	NA	NA	NA	0.36	8.42E-30	9.71E-12
181	rs201194898	X	9377082	NPR	T	G	CHB	F	7	50	0	64	50	0.561403509	0.438596491	NA	-0.192366882	3.67E-09	NA	NA	4.58E-10
182	rs201194898	X	9377082	NPR	T	G	CHB	M	44	NA	2	44	2	0.956521739	0.043478261	NA	NA	NA	NA	NA	NA
183	rs201194898	X	9377082	NPR	T	G	CHB	Both	NA	NA	NA	108	52	0.675	0.325	NA	NA	NA	0.39511823	1.75E-26	6.01E-16
184	rs201194898	X	9377082	NPR	T	G	CHS	F	8	45	0	61	45	0.575471698	0.424528302	NA	-0.180224279	7.85E-08	NA	NA	1.73E-08
185	rs201194898	X	9377082	NPR	T	G	CHS	M	49	NA	3	49	3	0.942307692	0.057692308	NA	NA	NA	NA	NA	NA
186	rs201194898	X	9377082	NPR	T	G	CHS	Both	NA	NA	NA	110	48	0.696202532	0.303797468	NA	NA	NA	0.366835994	1.70E-19	6.56E-14
187	rs201194898	X	9377082	NPR	T	G	CLM	F	14	37	0	65	37	0.637254902	0.362745098	NA	-0.131584006	4.80E-05	NA	NA	3.11E-05
188	rs201194898	X	9377082	NPR	T	G	CLM	M	40	NA	3	40	3	0.930232558	0.069767442	NA	NA	NA	NA	NA	NA
189	rs201194898	X	9377082	NPR	T	G	CLM	Both	NA	NA	NA	105	40	0.724137931	0.275862069	NA	NA	NA	0.292977656	4.19E-09	2.83E-08
190	rs201194898	X	9377082	NPR	T	G	ESN	F	13	33	0	59	33	0.641304348	0.358695652	NA	-0.128662571	0.000148535	NA	NA	9.02E-05
191	rs201194898	X	9377082	NPR	T	G	ESN	M	51	NA	2	51	2	0.962264151	0.037735849	NA	NA	NA	NA	NA	NA
192	rs201194898	X	9377082	NPR	T	G	ESN	Both	NA	NA	NA	110	35	0.75862069	0.24137931	NA	NA	NA	0.320959803	3.14E-14	1.81E-09
193	rs201194898	X	9377082	NPR	T	G	FIN	F	17	44	0	78	44	0.639344262	0.360655738	NA	-0.130072561	1.05E-05	NA	NA	3.31E-06
194	rs201194898	X	9377082	NPR	T	G	FIN	M	37	NA	1	37	1	0.973684211	0.026315789	NA	NA	NA	NA	NA	NA
195	rs201194898	X	9377082	NPR	T	G	FIN	Both	NA	NA	NA	115	45	0.71875	0.28125	NA	NA	NA	0.334339948	5.72E-18	2.75E-10
196	rs201194898	X	9377082	NPR	T	G	GBR	F	19	26	0	64	26	0.711111111	0.288888889	NA	-0.08345679	0.006426102	NA	NA	0.008532382
197	rs201194898	X	9377082	NPR	T	G	GBR	M	45	NA	1	45	1	0.97826087	0.02173913	NA	NA	NA	NA	NA	NA
198	rs201194898	X	9377082	NPR	T	G	GBR	Both	NA	NA	NA	109	27	0.801470588	0.198529412	NA	NA	NA	0.267149758	3.70E-10	2.14E-06
199	rs201194898	X	9377082	NPR	T	G	GIH	F	13	34	0	60	34	0.638297872	0.361702128	NA	-0.130828429	0.000102384	NA	NA	6.99E-05
200	rs201194898	X	9377082	NPR	T	G	GIH	M	53	NA	3	53	3	0.946428571	0.053571429	NA	NA	NA	NA	NA	NA
201	rs201194898	X	9377082	NPR	T	G	GIH	Both	NA	NA	NA	113	37	0.753333333	0.246666667	NA	NA	NA	0.308130699	3.84E-12	4.57E-09
202	rs201194898	X	9377082	NPR	T	G	GWD	F	14	44	0	72	44	0.620689655	0.379310345	NA	-0.143876338	3.25E-06	NA	NA	8.99E-07
203	rs201194898	X	9377082	NPR	T	G	GWD	M	54	NA	1	54	1	0.981818182	0.018181818	NA	NA	NA	NA	NA	NA
204	rs201194898	X	9377082	NPR	T	G	GWD	Both	NA	NA	NA	126	45	0.736842105	0.263157895	NA	NA	NA	0.361128527	2.75E-27	1.38E-13
205	rs201194898	X	9377082	NPR	T	G	IBS	F	30	23	0	83	23	0.783018868	0.216981132	NA	-0.047080812	0.043655889	NA	NA	0.094999327
206	rs201194898	X	9377082	NPR	T	G	IBS	M	52	NA	2	52	2	0.962962963	0.037037037	NA	NA	NA	NA	NA	NA
207	rs201194898	X	9377082	NPR	T	G	IBS	Both	NA	NA	NA	135	25	0.84375	0.15625	NA	NA	NA	0.179944095	2.45E-05	0.000782204
208	rs201194898	X	9377082	NPR	T	G	ITU	F	7	36	0	50	36	0.581395349	0.418604651	NA	-0.175229854	2.34E-06	NA	NA	1.07E-06
209	rs201194898	X	9377082	NPR	T	G	ITU	M	56	NA	3	56	3	0.949152542	0.050847458	NA	NA	NA	NA	NA	NA
210	rs201194898	X	9377082	NPR	T	G	ITU	Both	NA	NA	NA	106	39	0.731034483	0.268965517	NA	NA	NA	0.367757194	4.99E-20	1.41E-12
211	rs201194898	X	9377082	NPR	T	G	JPT	F	5	43	0	53	43	0.552083333	0.447916667	NA	-0.20062934	1.90E-08	NA	NA	4.04E-09
212	rs201194898	X	9377082	NPR	T	G	JPT	M	54	NA	2	54	2	0.964285714	0.035714286	NA	NA	NA	NA	NA	NA
213	rs201194898	X	9377082	NPR	T	G	JPT	Both	NA	NA	NA	107	45	0.703947368	0.296052632	NA	NA	NA	0.412202381	1.97E-35	1.41E-16
214	rs201194898	X	9377082	NPR	T	G	KHV	F	6	47	0	59	47	0.556603774	0.443396226	NA	-0.196600214	6.65E-09	NA	NA	1.66E-09
215	rs201194898	X	9377082	NPR	T	G	KHV	M	45	NA	1	45	1	0.97826087	0.02173913	NA	NA	NA	NA	NA	NA
216	rs201194898	X	9377082	NPR	T	G	KHV	Both	NA	NA	NA	104	48	0.684210526	0.315789474	NA	NA	NA	0.421657096	3.21E-43	8.60E-17
217	rs201194898	X	9377082	NPR	T	G	LWK	F	27	28	0	82	28	0.745454545	0.254545455	NA	-0.064793388	0.011329745	NA	NA	0.012003361
218	rs201194898	X	9377082	NPR	T	G	LWK	M	44	NA	0	44	0	1	0	NA	NA	NA	NA	NA	NA
219	rs201194898	X	9377082	NPR	T	G	LWK	Both	NA	NA	NA	126	28	0.818181818	0.181818182	NA	NA	NA	0.254545455	4.28E-14	1.53E-06
220	rs201194898	X	9377082	NPR	T	G	MSL	F	17	26	0	60	26	0.697674419	0.302325581	NA	-0.091400757	0.004489387	NA	NA	0.008073152
221	rs201194898	X	9377082	NPR	T	G	MSL	M	42	NA	0	42	0	1	0	NA	NA	NA	NA	NA	NA
222	rs201194898	X	9377082	NPR	T	G	MSL	Both	NA	NA	NA	102	26	0.796875	0.203125	NA	NA	NA	0.302325581	5.08E-16	1.82E-07
223	rs201194898	X	9377082	NPR	T	G	MXL	F	12	20	0	44	20	0.6875	0.3125	NA	-0.09765625	0.010131828	NA	NA	0.014104562
224	rs201194898	X	9377082	NPR	T	G	MXL	M	29	NA	3	29	3	0.90625	0.09375	NA	NA	NA	NA	NA	NA
225	rs201194898	X	9377082	NPR	T	G	MXL	Both	NA	NA	NA	73	23	0.760416667	0.239583333	NA	NA	NA	0.21875	0.001090835	0.001326242
226	rs201194898	X	9377082	NPR	T	G	PEL	F	7	37	0	51	37	0.579545455	0.420454545	NA	-0.176782025	1.49E-06	NA	NA	7.59E-07
227	rs201194898	X	9377082	NPR	T	G	PEL	M	41	NA	0	41	0	1	0	NA	NA	NA	NA	NA	NA
228	rs201194898	X	9377082	NPR	T	G	PEL	Both	NA	NA	NA	92	37	0.713178295	0.286821705	NA	NA	NA	0.420454545	1.64E-52	7.23E-14
229	rs201194898	X	9377082	NPR	T	G	PJL	F	11	37	0	59	37	0.614583333	0.385416667	NA	-0.148546007	1.39E-05	NA	NA	7.16E-06
230	rs201194898	X	9377082	NPR	T	G	PJL	M	47	NA	1	47	1	0.979166667	0.020833333	NA	NA	NA	NA	NA	NA
231	rs201194898	X	9377082	NPR	T	G	PJL	Both	NA	NA	NA	106	38	0.736111111	0.263888889	NA	NA	NA	0.364583333	2.76E-23	1.28E-11
232	rs201194898	X	9377082	NPR	T	G	PUR	F	16	34	0	66	34	0.66	0.34	NA	-0.1156	0.000269823	NA	NA	0.000253103
233	rs201194898	X	9377082	NPR	T	G	PUR	M	53	NA	1	53	1	0.981481481	0.018518519	NA	NA	NA	NA	NA	NA
234	rs201194898	X	9377082	NPR	T	G	PUR	Both	NA	NA	NA	119	35	0.772727273	0.227272727	NA	NA	NA	0.321481481	1.63E-17	7.65E-10
235	rs201194898	X	9377082	NPR	T	G	STU	F	4	43	0	51	43	0.542553191	0.457446809	NA	-0.209257583	7.46E-09	NA	NA	1.55E-09
236	rs201194898	X	9377082	NPR	T	G	STU	M	52	NA	3	52	3	0.945454545	0.054545455	NA	NA	NA	NA	NA	NA
237	rs201194898	X	9377082	NPR	T	G	STU	Both	NA	NA	NA	103	46	0.691275168	0.308724832	NA	NA	NA	0.402901354	6.07E-28	1.80E-16
238	rs201194898	X	9377082	NPR	T	G	TSI	F	23	31	0	77	31	0.712962963	0.287037037	NA	-0.082390261	0.003091657	NA	NA	0.002466454
239	rs201194898	X	9377082	NPR	T	G	TSI	M	50	NA	3	50	3	0.943396226	0.056603774	NA	NA	NA	NA	NA	NA
240	rs201194898	X	9377082	NPR	T	G	TSI	Both	NA	NA	NA	127	34	0.788819876	0.211180124	NA	NA	NA	0.230433263	6.30E-07	8.18E-06
241	rs201194898	X	9377082	NPR	T	G	YRI	F	20	36	0	76	36	0.678571429	0.321428571	NA	-0.103316327	0.000393018	NA	NA	0.000376945
242	rs201194898	X	9377082	NPR	T	G	YRI	M	52	NA	0	52	0	1	0	NA	NA	NA	NA	NA	NA
243	rs201194898	X	9377082	NPR	T	G	YRI	Both	NA	NA	NA	128	36	0.780487805	0.219512195	NA	NA	NA	0.321428571	1.02E-23	1.82E-10
244	.	X	88460295	PAR3	G	A	ALL	F	268	999	4	1535	1007	0.603855232	0.396144768	NA	NA	NA	NA	NA	NA
245	.	X	88460295	PAR3	G	A	ALL	M	1107	NA	126	1107	126	0.897810219	0.102189781	NA	NA	NA	NA	NA	NA
246	.	X	88460295	PAR3	G	A	ALL	Both	NA	NA	NA	2642	1133	0.69986755	0.30013245	A2	NA	NA	0.293954987	5.50E-176	NA
247	.	X	88460295	PAR3	G	A	ACB	F	7	41	1	55	43	0.56122449	0.43877551	NA	-0.172115785	9.95E-07	NA	NA	9.79E-07
248	.	X	88460295	PAR3	G	A	ACB	M	34	NA	13	34	13	0.723404255	0.276595745	NA	NA	NA	NA	NA	NA
249	.	X	88460295	PAR3	G	A	ACB	Both	NA	NA	NA	89	56	0.613793103	0.386206897	NA	NA	NA	0.162179766	0.021996695	3.37E-07
250	.	X	88460295	PAR3	G	A	ASW	F	7	28	0	42	28	0.6	0.4	NA	-0.16	8.01E-05	NA	NA	6.88E-05
251	.	X	88460295	PAR3	G	A	ASW	M	21	NA	5	21	5	0.807692308	0.192307692	NA	NA	NA	NA	NA	NA
252	.	X	88460295	PAR3	G	A	ASW	Both	NA	NA	NA	63	33	0.65625	0.34375	NA	NA	NA	0.207692308	0.013819405	2.04E-05
253	.	X	88460295	PAR3	G	A	BEB	F	3	41	0	47	41	0.534090909	0.465909091	NA	-0.217071281	7.19E-09	NA	NA	2.57E-09
254	.	X	88460295	PAR3	G	A	BEB	M	37	NA	5	37	5	0.880952381	0.119047619	NA	NA	NA	NA	NA	NA
255	.	X	88460295	PAR3	G	A	BEB	Both	NA	NA	NA	84	46	0.646153846	0.353846154	NA	NA	NA	0.346861472	8.69E-11	7.01E-13
256	.	X	88460295	PAR3	G	A	CDX	F	10	39	0	59	39	0.602040816	0.397959184	NA	-0.158371512	3.71E-06	NA	NA	1.92E-06
257	.	X	88460295	PAR3	G	A	CDX	M	38	NA	6	38	6	0.863636364	0.136363636	NA	NA	NA	NA	NA	NA
258	.	X	88460295	PAR3	G	A	CDX	Both	NA	NA	NA	97	45	0.683098592	0.316901408	NA	NA	NA	0.261595547	9.94E-06	1.62E-08
259	.	X	88460295	PAR3	G	A	CEU	F	13	37	0	63	37	0.63	0.37	NA	-0.1369	3.28E-05	NA	NA	2.81E-05
260	.	X	88460295	PAR3	G	A	CEU	M	47	NA	2	47	2	0.959183673	0.040816327	NA	NA	NA	NA	NA	NA
261	.	X	88460295	PAR3	G	A	CEU	Both	NA	NA	NA	110	39	0.738255034	0.261744966	NA	NA	NA	0.329183673	4.35E-15	4.05E-10
262	.	X	88460295	PAR3	G	A	CHB	F	12	45	0	69	45	0.605263158	0.394736842	NA	-0.155817175	8.49E-07	NA	NA	2.09E-07
263	.	X	88460295	PAR3	G	A	CHB	M	45	NA	1	45	1	0.97826087	0.02173913	NA	NA	NA	NA	NA	NA
264	.	X	88460295	PAR3	G	A	CHB	Both	NA	NA	NA	114	46	0.7125	0.2875	NA	NA	NA	0.372997712	3.20E-27	2.53E-13
265	.	X	88460295	PAR3	G	A	CHS	F	6	47	0	59	47	0.556603774	0.443396226	NA	-0.196600214	6.65E-09	NA	NA	1.66E-09
266	.	X	88460295	PAR3	G	A	CHS	M	46	NA	6	46	6	0.884615385	0.115384615	NA	NA	NA	NA	NA	NA
267	.	X	88460295	PAR3	G	A	CHS	Both	NA	NA	NA	105	53	0.664556962	0.335443038	NA	NA	NA	0.328011611	3.03E-11	2.01E-13
268	.	X	88460295	PAR3	G	A	CLM	F	14	37	0	65	37	0.637254902	0.362745098	NA	-0.131584006	4.80E-05	NA	NA	3.11E-05
269	.	X	88460295	PAR3	G	A	CLM	M	37	NA	6	37	6	0.860465116	0.139534884	NA	NA	NA	NA	NA	NA
270	.	X	88460295	PAR3	G	A	CLM	Both	NA	NA	NA	102	43	0.703448276	0.296551724	NA	NA	NA	0.223210214	0.000276827	1.36E-06
271	.	X	88460295	PAR3	G	A	ESN	F	7	39	0	53	39	0.576086957	0.423913043	NA	-0.179702268	6.01E-07	NA	NA	2.53E-07
272	.	X	88460295	PAR3	G	A	ESN	M	43	NA	10	43	10	0.811320755	0.188679245	NA	NA	NA	NA	NA	NA
273	.	X	88460295	PAR3	G	A	ESN	Both	NA	NA	NA	96	49	0.662068966	0.337931034	NA	NA	NA	0.235233798	8.63E-05	6.65E-09
274	.	X	88460295	PAR3	G	A	FIN	F	13	48	0	74	48	0.606557377	0.393442623	NA	-0.154797098	4.06E-07	NA	NA	8.33E-08
275	.	X	88460295	PAR3	G	A	FIN	M	35	NA	3	35	3	0.921052632	0.078947368	NA	NA	NA	NA	NA	NA
276	.	X	88460295	PAR3	G	A	FIN	Both	NA	NA	NA	109	51	0.68125	0.31875	NA	NA	NA	0.314495255	6.97E-10	8.50E-11
277	.	X	88460295	PAR3	G	A	GBR	F	9	36	0	54	36	0.6	0.4	NA	-0.16	7.74E-06	NA	NA	4.29E-06
278	.	X	88460295	PAR3	G	A	GBR	M	44	NA	2	44	2	0.956521739	0.043478261	NA	NA	NA	NA	NA	NA
279	.	X	88460295	PAR3	G	A	GBR	Both	NA	NA	NA	98	38	0.720588235	0.279411765	NA	NA	NA	0.356521739	3.77E-17	7.79E-11
280	.	X	88460295	PAR3	G	A	GIH	F	9	38	0	56	38	0.595744681	0.404255319	NA	-0.163422363	3.29E-06	NA	NA	1.53E-06
281	.	X	88460295	PAR3	G	A	GIH	M	53	NA	3	53	3	0.946428571	0.053571429	NA	NA	NA	NA	NA	NA
282	.	X	88460295	PAR3	G	A	GIH	Both	NA	NA	NA	109	41	0.726666667	0.273333333	NA	NA	NA	0.350683891	3.34E-17	8.99E-12
283	.	X	88460295	PAR3	G	A	GWD	F	8	49	1	65	51	0.560344828	0.439655172	NA	-0.176055291	5.25E-08	NA	NA	2.29E-08
284	.	X	88460295	PAR3	G	A	GWD	M	45	NA	10	45	10	0.818181818	0.181818182	NA	NA	NA	NA	NA	NA
285	.	X	88460295	PAR3	G	A	GWD	Both	NA	NA	NA	110	61	0.643274854	0.356725146	NA	NA	NA	0.257836991	7.43E-06	1.74E-10
286	.	X	88460295	PAR3	G	A	IBS	F	15	38	0	68	38	0.641509434	0.358490566	NA	-0.128515486	4.74E-05	NA	NA	3.81E-05
287	.	X	88460295	PAR3	G	A	IBS	M	50	NA	4	50	4	0.925925926	0.074074074	NA	NA	NA	NA	NA	NA
288	.	X	88460295	PAR3	G	A	IBS	Both	NA	NA	NA	118	42	0.7375	0.2625	NA	NA	NA	0.284416492	1.68E-09	1.23E-08
289	.	X	88460295	PAR3	G	A	ITU	F	6	37	0	49	37	0.569767442	0.430232558	NA	-0.185100054	7.36E-07	NA	NA	5.29E-07
290	.	X	88460295	PAR3	G	A	ITU	M	53	NA	6	53	6	0.898305085	0.101694915	NA	NA	NA	NA	NA	NA
291	.	X	88460295	PAR3	G	A	ITU	Both	NA	NA	NA	102	43	0.703448276	0.296551724	NA	NA	NA	0.328537643	4.16E-12	3.77E-11
292	.	X	88460295	PAR3	G	A	JPT	F	18	30	0	66	30	0.6875	0.3125	NA	-0.09765625	0.001637275	NA	NA	0.001637612
293	.	X	88460295	PAR3	G	A	JPT	M	51	NA	5	51	5	0.910714286	0.089285714	NA	NA	NA	NA	NA	NA
294	.	X	88460295	PAR3	G	A	JPT	Both	NA	NA	NA	117	35	0.769736842	0.230263158	NA	NA	NA	0.223214286	1.58E-05	1.25E-05
295	.	X	88460295	PAR3	G	A	KHV	F	13	40	0	66	40	0.622641509	0.377358491	NA	-0.14239943	1.02E-05	NA	NA	4.17E-06
296	.	X	88460295	PAR3	G	A	KHV	M	45	NA	1	45	1	0.97826087	0.02173913	NA	NA	NA	NA	NA	NA
297	.	X	88460295	PAR3	G	A	KHV	Both	NA	NA	NA	111	41	0.730263158	0.269736842	NA	NA	NA	0.35561936	2.22E-22	2.14E-11
298	.	X	88460295	PAR3	G	A	LWK	F	16	39	0	71	39	0.645454545	0.354545455	NA	-0.125702479	4.63E-05	NA	NA	1.97E-05
299	.	X	88460295	PAR3	G	A	LWK	M	37	NA	7	37	7	0.840909091	0.159090909	NA	NA	NA	NA	NA	NA
300	.	X	88460295	PAR3	G	A	LWK	Both	NA	NA	NA	108	46	0.701298701	0.298701299	NA	NA	NA	0.195454545	0.001942434	2.30E-06
301	.	X	88460295	PAR3	G	A	MSL	F	8	35	0	51	35	0.593023256	0.406976744	NA	-0.16563007	6.79E-06	NA	NA	3.62E-06
302	.	X	88460295	PAR3	G	A	MSL	M	37	NA	5	37	5	0.880952381	0.119047619	NA	NA	NA	NA	NA	NA
303	.	X	88460295	PAR3	G	A	MSL	Both	NA	NA	NA	88	40	0.6875	0.3125	NA	NA	NA	0.287929125	7.26E-07	2.28E-08
304	.	X	88460295	PAR3	G	A	MXL	F	7	25	0	39	25	0.609375	0.390625	NA	-0.152587891	0.000287635	NA	NA	0.00042062
305	.	X	88460295	PAR3	G	A	MXL	M	31	NA	1	31	1	0.96875	0.03125	NA	NA	NA	NA	NA	NA
306	.	X	88460295	PAR3	G	A	MXL	Both	NA	NA	NA	70	26	0.729166667	0.270833333	NA	NA	NA	0.359375	5.30E-14	8.93E-08
307	.	X	88460295	PAR3	G	A	PEL	F	9	35	0	53	35	0.602272727	0.397727273	NA	-0.158186983	1.18E-05	NA	NA	6.01E-06
308	.	X	88460295	PAR3	G	A	PEL	M	39	NA	2	39	2	0.951219512	0.048780488	NA	NA	NA	NA	NA	NA
309	.	X	88460295	PAR3	G	A	PEL	Both	NA	NA	NA	92	37	0.713178295	0.286821705	NA	NA	NA	0.348946785	1.41E-14	6.49E-10
310	.	X	88460295	PAR3	G	A	PJL	F	10	38	0	58	38	0.604166667	0.395833333	NA	-0.156684028	5.65E-06	NA	NA	2.39E-06
311	.	X	88460295	PAR3	G	A	PJL	M	47	NA	1	47	1	0.979166667	0.020833333	NA	NA	NA	NA	NA	NA
312	.	X	88460295	PAR3	G	A	PJL	Both	NA	NA	NA	105	39	0.729166667	0.270833333	NA	NA	NA	0.375	1.25E-25	2.35E-12
313	.	X	88460295	PAR3	G	A	PUR	F	12	38	0	62	38	0.62	0.38	NA	-0.1444	1.47E-05	NA	NA	8.35E-06
314	.	X	88460295	PAR3	G	A	PUR	M	51	NA	3	51	3	0.944444444	0.055555556	NA	NA	NA	NA	NA	NA
315	.	X	88460295	PAR3	G	A	PUR	Both	NA	NA	NA	113	41	0.733766234	0.266233766	NA	NA	NA	0.324444444	7.69E-14	2.23E-10
316	.	X	88460295	PAR3	G	A	STU	F	5	42	0	52	42	0.553191489	0.446808511	NA	-0.199637845	3.07E-08	NA	NA	9.43E-09
317	.	X	88460295	PAR3	G	A	STU	M	51	NA	4	51	4	0.927272727	0.072727273	NA	NA	NA	NA	NA	NA
318	.	X	88460295	PAR3	G	A	STU	Both	NA	NA	NA	103	46	0.691275168	0.308724832	NA	NA	NA	0.374081238	2.49E-19	2.71E-14
319	.	X	88460295	PAR3	G	A	TSI	F	20	34	0	74	34	0.685185185	0.314814815	NA	-0.099108368	0.000734614	NA	NA	0.000447228
320	.	X	88460295	PAR3	G	A	TSI	M	48	NA	5	48	5	0.905660377	0.094339623	NA	NA	NA	NA	NA	NA
321	.	X	88460295	PAR3	G	A	TSI	Both	NA	NA	NA	122	39	0.757763975	0.242236025	NA	NA	NA	0.220475192	2.14E-05	5.42E-06
322	.	X	88460295	PAR3	G	A	YRI	F	11	43	2	65	47	0.580357143	0.419642857	NA	-0.140385842	1.61E-05	NA	NA	2.06E-05
323	.	X	88460295	PAR3	G	A	YRI	M	42	NA	10	42	10	0.807692308	0.192307692	NA	NA	NA	NA	NA	NA
324	.	X	88460295	PAR3	G	A	YRI	Both	NA	NA	NA	107	57	0.652439024	0.347560976	NA	NA	NA	0.227335165	0.000276352	7.27E-07
325	.	X	88462611	PAR3	T	C	ALL	F	354	914	3	1622	920	0.638080252	0.361919748	NA	NA	NA	NA	NA	NA
326	.	X	88462611	PAR3	T	C	ALL	M	1153	NA	80	1153	80	0.935117599	0.064882401	NA	NA	NA	NA	NA	NA
327	.	X	88462611	PAR3	T	C	ALL	Both	NA	NA	NA	2775	1000	0.735099338	0.264900662	A2	NA	NA	0.297037348	1.69E-216	NA
328	.	X	88462611	PAR3	T	C	ACB	F	18	31	0	67	31	0.683673469	0.316326531	NA	-0.100062474	0.001200312	NA	NA	0.000870689
329	.	X	88462611	PAR3	T	C	ACB	M	46	NA	1	46	1	0.978723404	0.021276596	NA	NA	NA	NA	NA	NA
330	.	X	88462611	PAR3	T	C	ACB	Both	NA	NA	NA	113	32	0.779310345	0.220689655	NA	NA	NA	0.295049935	2.66E-13	8.41E-08
331	.	X	88462611	PAR3	T	C	ASW	F	7	28	0	42	28	0.6	0.4	NA	-0.16	8.01E-05	NA	NA	6.88E-05
332	.	X	88462611	PAR3	T	C	ASW	M	23	NA	3	23	3	0.884615385	0.115384615	NA	NA	NA	NA	NA	NA
333	.	X	88462611	PAR3	T	C	ASW	Both	NA	NA	NA	65	31	0.677083333	0.322916667	NA	NA	NA	0.284615385	6.40E-05	2.90E-06
334	.	X	88462611	PAR3	T	C	BEB	F	15	29	0	59	29	0.670454545	0.329545455	NA	-0.108600207	0.001112509	NA	NA	0.001285146
335	.	X	88462611	PAR3	T	C	BEB	M	41	NA	1	41	1	0.976190476	0.023809524	NA	NA	NA	NA	NA	NA
336	.	X	88462611	PAR3	T	C	BEB	Both	NA	NA	NA	100	30	0.769230769	0.230769231	NA	NA	NA	0.305735931	8.88E-13	1.58E-07
337	.	X	88462611	PAR3	T	C	CDX	F	17	31	1	65	33	0.663265306	0.336734694	NA	-0.092982091	0.003565795	NA	NA	0.004203879
338	.	X	88462611	PAR3	T	C	CDX	M	43	NA	1	43	1	0.977272727	0.022727273	NA	NA	NA	NA	NA	NA
339	.	X	88462611	PAR3	T	C	CDX	Both	NA	NA	NA	108	34	0.76056338	0.23943662	NA	NA	NA	0.314007421	2.30E-13	2.96E-07
340	.	X	88462611	PAR3	T	C	CEU	F	14	36	0	64	36	0.64	0.36	NA	-0.1296	6.97E-05	NA	NA	3.64E-05
341	.	X	88462611	PAR3	T	C	CEU	M	46	NA	3	46	3	0.93877551	0.06122449	NA	NA	NA	NA	NA	NA
342	.	X	88462611	PAR3	T	C	CEU	Both	NA	NA	NA	110	39	0.738255034	0.261744966	NA	NA	NA	0.29877551	1.58E-10	1.05E-08
343	.	X	88462611	PAR3	T	C	CHB	F	16	41	0	73	41	0.640350877	0.359649123	NA	-0.129347492	2.23E-05	NA	NA	8.12E-06
344	.	X	88462611	PAR3	T	C	CHB	M	45	NA	1	45	1	0.97826087	0.02173913	NA	NA	NA	NA	NA	NA
345	.	X	88462611	PAR3	T	C	CHB	Both	NA	NA	NA	118	42	0.7375	0.2625	NA	NA	NA	0.337909992	3.45E-20	6.43E-11
346	.	X	88462611	PAR3	T	C	CHS	F	20	33	0	73	33	0.688679245	0.311320755	NA	-0.096920612	0.000998289	NA	NA	0.000831769
347	.	X	88462611	PAR3	T	C	CHS	M	50	NA	2	50	2	0.961538462	0.038461538	NA	NA	NA	NA	NA	NA
348	.	X	88462611	PAR3	T	C	CHS	Both	NA	NA	NA	123	35	0.778481013	0.221518987	NA	NA	NA	0.272859216	1.59E-10	1.72E-07
349	.	X	88462611	PAR3	T	C	CLM	F	16	35	0	67	35	0.656862745	0.343137255	NA	-0.117743176	0.000191027	NA	NA	0.000112891
350	.	X	88462611	PAR3	T	C	CLM	M	42	NA	1	42	1	0.976744186	0.023255814	NA	NA	NA	NA	NA	NA
351	.	X	88462611	PAR3	T	C	CLM	Both	NA	NA	NA	109	36	0.751724138	0.248275862	NA	NA	NA	0.319881441	9.12E-16	7.61E-09
352	.	X	88462611	PAR3	T	C	ESN	F	11	35	0	57	35	0.619565217	0.380434783	NA	-0.144730624	3.12E-05	NA	NA	1.90E-05
353	.	X	88462611	PAR3	T	C	ESN	M	46	NA	7	46	7	0.867924528	0.132075472	NA	NA	NA	NA	NA	NA
354	.	X	88462611	PAR3	T	C	ESN	Both	NA	NA	NA	103	42	0.710344828	0.289655172	NA	NA	NA	0.248359311	9.69E-06	1.94E-07
355	.	X	88462611	PAR3	T	C	FIN	F	21	40	0	82	40	0.672131148	0.327868852	NA	-0.107497984	0.000139035	NA	NA	7.27E-05
356	.	X	88462611	PAR3	T	C	FIN	M	37	NA	1	37	1	0.973684211	0.026315789	NA	NA	NA	NA	NA	NA
357	.	X	88462611	PAR3	T	C	FIN	Both	NA	NA	NA	119	41	0.74375	0.25625	NA	NA	NA	0.301553063	4.70E-14	2.00E-08
358	.	X	88462611	PAR3	T	C	GBR	F	9	36	0	54	36	0.6	0.4	NA	-0.16	7.74E-06	NA	NA	4.29E-06
359	.	X	88462611	PAR3	T	C	GBR	M	41	NA	5	41	5	0.891304348	0.108695652	NA	NA	NA	NA	NA	NA
360	.	X	88462611	PAR3	T	C	GBR	Both	NA	NA	NA	95	41	0.698529412	0.301470588	NA	NA	NA	0.291304348	1.02E-07	7.91E-09
361	.	X	88462611	PAR3	T	C	GIH	F	12	35	0	59	35	0.627659574	0.372340426	NA	-0.138637392	4.76E-05	NA	NA	2.62E-05
362	.	X	88462611	PAR3	T	C	GIH	M	51	NA	5	51	5	0.910714286	0.089285714	NA	NA	NA	NA	NA	NA
363	.	X	88462611	PAR3	T	C	GIH	Both	NA	NA	NA	110	40	0.733333333	0.266666667	NA	NA	NA	0.283054711	1.18E-08	2.03E-08
364	.	X	88462611	PAR3	T	C	GWD	F	9	49	0	67	49	0.577586207	0.422413793	NA	-0.178433413	2.55E-08	NA	NA	6.84E-09
365	.	X	88462611	PAR3	T	C	GWD	M	50	NA	5	50	5	0.909090909	0.090909091	NA	NA	NA	NA	NA	NA
366	.	X	88462611	PAR3	T	C	GWD	Both	NA	NA	NA	117	54	0.684210526	0.315789474	NA	NA	NA	0.331504702	3.09E-13	2.38E-13
367	.	X	88462611	PAR3	T	C	IBS	F	10	43	0	63	43	0.594339623	0.405660377	NA	-0.164560342	6.73E-07	NA	NA	2.38E-07
368	.	X	88462611	PAR3	T	C	IBS	M	50	NA	4	50	4	0.925925926	0.074074074	NA	NA	NA	NA	NA	NA
369	.	X	88462611	PAR3	T	C	IBS	Both	NA	NA	NA	113	47	0.70625	0.29375	NA	NA	NA	0.331586303	1.09E-13	7.14E-12
370	.	X	88462611	PAR3	T	C	ITU	F	10	33	0	53	33	0.61627907	0.38372093	NA	-0.147241752	4.45E-05	NA	NA	4.03E-05
371	.	X	88462611	PAR3	T	C	ITU	M	57	NA	2	57	2	0.966101695	0.033898305	NA	NA	NA	NA	NA	NA
372	.	X	88462611	PAR3	T	C	ITU	Both	NA	NA	NA	110	35	0.75862069	0.24137931	NA	NA	NA	0.349822625	1.86E-18	3.75E-11
373	.	X	88462611	PAR3	T	C	JPT	F	13	35	0	61	35	0.635416667	0.364583333	NA	-0.132921007	7.03E-05	NA	NA	3.69E-05
374	.	X	88462611	PAR3	T	C	JPT	M	54	NA	2	54	2	0.964285714	0.035714286	NA	NA	NA	NA	NA	NA
375	.	X	88462611	PAR3	T	C	JPT	Both	NA	NA	NA	115	37	0.756578947	0.243421053	NA	NA	NA	0.328869048	4.97E-16	2.38E-10
376	.	X	88462611	PAR3	T	C	KHV	F	13	40	0	66	40	0.622641509	0.377358491	NA	-0.14239943	1.02E-05	NA	NA	4.17E-06
377	.	X	88462611	PAR3	T	C	KHV	M	40	NA	6	40	6	0.869565217	0.130434783	NA	NA	NA	NA	NA	NA
378	.	X	88462611	PAR3	T	C	KHV	Both	NA	NA	NA	106	46	0.697368421	0.302631579	NA	NA	NA	0.246923708	1.93E-05	6.12E-08
379	.	X	88462611	PAR3	T	C	LWK	F	13	42	0	68	42	0.618181818	0.381818182	NA	-0.145785124	4.64E-06	NA	NA	1.59E-06
380	.	X	88462611	PAR3	T	C	LWK	M	41	NA	3	41	3	0.931818182	0.068181818	NA	NA	NA	NA	NA	NA
381	.	X	88462611	PAR3	T	C	LWK	Both	NA	NA	NA	109	45	0.707792208	0.292207792	NA	NA	NA	0.313636364	4.37E-11	4.51E-10
382	.	X	88462611	PAR3	T	C	MSL	F	9	34	0	52	34	0.604651163	0.395348837	NA	-0.156300703	1.81E-05	NA	NA	1.19E-05
383	.	X	88462611	PAR3	T	C	MSL	M	37	NA	5	37	5	0.880952381	0.119047619	NA	NA	NA	NA	NA	NA
384	.	X	88462611	PAR3	T	C	MSL	Both	NA	NA	NA	89	39	0.6953125	0.3046875	NA	NA	NA	0.276301218	2.63E-06	9.07E-08
385	.	X	88462611	PAR3	T	C	MXL	F	12	20	0	44	20	0.6875	0.3125	NA	-0.09765625	0.010131828	NA	NA	0.014104562
386	.	X	88462611	PAR3	T	C	MXL	M	30	NA	2	30	2	0.9375	0.0625	NA	NA	NA	NA	NA	NA
387	.	X	88462611	PAR3	T	C	MXL	Both	NA	NA	NA	74	22	0.770833333	0.229166667	NA	NA	NA	0.25	3.61E-05	0.000318875
388	.	X	88462611	PAR3	T	C	PEL	F	11	32	1	54	34	0.613636364	0.386363636	NA	-0.126549587	0.000399183	NA	NA	0.000455226
389	.	X	88462611	PAR3	T	C	PEL	M	40	NA	1	40	1	0.975609756	0.024390244	NA	NA	NA	NA	NA	NA
390	.	X	88462611	PAR3	T	C	PEL	Both	NA	NA	NA	94	35	0.728682171	0.271317829	NA	NA	NA	0.361973392	3.00E-17	9.13E-09
391	.	X	88462611	PAR3	T	C	PJL	F	15	33	0	63	33	0.65625	0.34375	NA	-0.118164063	0.000284456	NA	NA	0.000224285
392	.	X	88462611	PAR3	T	C	PJL	M	45	NA	3	45	3	0.9375	0.0625	NA	NA	NA	NA	NA	NA
393	.	X	88462611	PAR3	T	C	PJL	Both	NA	NA	NA	108	36	0.75	0.25	NA	NA	NA	0.28125	6.08E-09	1.99E-07
394	.	X	88462611	PAR3	T	C	PUR	F	17	32	1	66	34	0.66	0.34	NA	-0.0956	0.00259147	NA	NA	0.003686896
395	.	X	88462611	PAR3	T	C	PUR	M	51	NA	3	51	3	0.944444444	0.055555556	NA	NA	NA	NA	NA	NA
396	.	X	88462611	PAR3	T	C	PUR	Both	NA	NA	NA	117	37	0.75974026	0.24025974	NA	NA	NA	0.284444444	2.18E-09	7.63E-07
397	.	X	88462611	PAR3	T	C	STU	F	15	32	0	62	32	0.659574468	0.340425532	NA	-0.115889543	0.000402556	NA	NA	0.000270752
398	.	X	88462611	PAR3	T	C	STU	M	54	NA	1	54	1	0.981818182	0.018181818	NA	NA	NA	NA	NA	NA
399	.	X	88462611	PAR3	T	C	STU	Both	NA	NA	NA	116	33	0.77852349	0.22147651	NA	NA	NA	0.322243714	5.51E-17	1.12E-09
400	.	X	88462611	PAR3	T	C	TSI	F	15	39	0	69	39	0.638888889	0.361111111	NA	-0.130401235	3.27E-05	NA	NA	1.51E-05
401	.	X	88462611	PAR3	T	C	TSI	M	47	NA	6	47	6	0.886792453	0.113207547	NA	NA	NA	NA	NA	NA
402	.	X	88462611	PAR3	T	C	TSI	Both	NA	NA	NA	116	45	0.720496894	0.279503106	NA	NA	NA	0.247903564	3.07E-06	6.62E-08
403	.	X	88462611	PAR3	T	C	YRI	F	16	40	0	72	40	0.642857143	0.357142857	NA	-0.12755102	3.22E-05	NA	NA	1.65E-05
404	.	X	88462611	PAR3	T	C	YRI	M	46	NA	6	46	6	0.884615385	0.115384615	NA	NA	NA	NA	NA	NA
405	.	X	88462611	PAR3	T	C	YRI	Both	NA	NA	NA	118	46	0.719512195	0.280487805	NA	NA	NA	0.241758242	6.49E-06	9.81E-08
406	rs6634333	X	140993859	NPR	T	A	ALL	F	120	977	174	1217	1325	0.478756884	0.521243116	NA	NA	NA	NA	NA	NA
407	rs6634333	X	140993859	NPR	T	A	ALL	M	1007	NA	226	1007	226	0.816707218	0.183292782	NA	NA	NA	NA	NA	NA
408	rs6634333	X	140993859	NPR	T	A	ALL	Both	NA	NA	NA	2224	1551	0.589139073	0.410860927	A2	NA	NA	0.337950334	3.78E-151	NA
409	rs6634333	X	140993859	NPR	T	A	ACB	F	0	48	1	48	50	0.489795918	0.510204082	NA	-0.239900042	1.82E-11	NA	NA	5.55E-13
410	rs6634333	X	140993859	NPR	T	A	ACB	M	42	NA	5	42	5	0.893617021	0.106382979	NA	NA	NA	NA	NA	NA
411	rs6634333	X	140993859	NPR	T	A	ACB	Both	NA	NA	NA	90	55	0.620689655	0.379310345	NA	NA	NA	0.403821103	1.94E-18	3.39E-18
412	rs6634333	X	140993859	NPR	T	A	ASW	F	1	32	2	34	36	0.485714286	0.514285714	NA	-0.207346939	9.07E-07	NA	NA	8.04E-07
413	rs6634333	X	140993859	NPR	T	A	ASW	M	23	NA	3	23	3	0.884615385	0.115384615	NA	NA	NA	NA	NA	NA
414	rs6634333	X	140993859	NPR	T	A	ASW	Both	NA	NA	NA	57	39	0.59375	0.40625	NA	NA	NA	0.398901099	3.12E-09	1.86E-09
415	rs6634333	X	140993859	NPR	T	A	BEB	F	5	25	14	35	53	0.397727273	0.602272727	NA	-0.04455062	0.217323233	NA	NA	0.345135588
416	rs6634333	X	140993859	NPR	T	A	BEB	M	32	NA	10	32	10	0.761904762	0.238095238	NA	NA	NA	NA	NA	NA
417	rs6634333	X	140993859	NPR	T	A	BEB	Both	NA	NA	NA	67	63	0.515384615	0.484615385	NA	NA	NA	0.364177489	6.64E-06	0.000247653
418	rs6634333	X	140993859	NPR	T	A	CDX	F	6	43	0	55	43	0.56122449	0.43877551	NA	-0.192523948	4.43E-08	NA	NA	1.71E-08
419	rs6634333	X	140993859	NPR	T	A	CDX	M	40	NA	4	40	4	0.909090909	0.090909091	NA	NA	NA	NA	NA	NA
420	rs6634333	X	140993859	NPR	T	A	CDX	Both	NA	NA	NA	95	47	0.669014085	0.330985915	NA	NA	NA	0.347866419	1.64E-12	1.78E-12
421	rs6634333	X	140993859	NPR	T	A	CEU	F	1	46	3	48	52	0.48	0.52	NA	-0.2104	2.51E-09	NA	NA	1.01E-09
422	rs6634333	X	140993859	NPR	T	A	CEU	M	39	NA	10	39	10	0.795918367	0.204081633	NA	NA	NA	NA	NA	NA
423	rs6634333	X	140993859	NPR	T	A	CEU	Both	NA	NA	NA	87	62	0.583892617	0.416107383	NA	NA	NA	0.315918367	2.12E-07	1.76E-12
424	rs6634333	X	140993859	NPR	T	A	CHB	F	11	46	0	68	46	0.596491228	0.403508772	NA	-0.162819329	3.27E-07	NA	NA	1.13E-07
425	rs6634333	X	140993859	NPR	T	A	CHB	M	41	NA	5	41	5	0.891304348	0.108695652	NA	NA	NA	NA	NA	NA
426	rs6634333	X	140993859	NPR	T	A	CHB	Both	NA	NA	NA	109	51	0.68125	0.31875	NA	NA	NA	0.29481312	2.37E-08	1.11E-10
427	rs6634333	X	140993859	NPR	T	A	CHS	F	5	48	0	58	48	0.547169811	0.452830189	NA	-0.20505518	1.69E-09	NA	NA	2.65E-10
428	rs6634333	X	140993859	NPR	T	A	CHS	M	48	NA	4	48	4	0.923076923	0.076923077	NA	NA	NA	NA	NA	NA
429	rs6634333	X	140993859	NPR	T	A	CHS	Both	NA	NA	NA	106	52	0.670886076	0.329113924	NA	NA	NA	0.375907112	3.94E-19	9.30E-16
430	rs6634333	X	140993859	NPR	T	A	CLM	F	4	47	0	55	47	0.539215686	0.460784314	NA	-0.212322184	1.04E-09	NA	NA	1.36E-10
431	rs6634333	X	140993859	NPR	T	A	CLM	M	38	NA	5	38	5	0.88372093	0.11627907	NA	NA	NA	NA	NA	NA
432	rs6634333	X	140993859	NPR	T	A	CLM	Both	NA	NA	NA	93	52	0.64137931	0.35862069	NA	NA	NA	0.344505244	4.81E-11	4.30E-14
433	rs6634333	X	140993859	NPR	A	T	ESN	F	0	20	26	20	72	0.217391304	0.782608696	NA	-0.047258979	0.059567606	NA	NA	0.091627892
434	rs6634333	X	140993859	NPR	A	T	ESN	M	35	NA	18	35	18	0.660377358	0.339622642	NA	NA	NA	NA	NA	NA
435	rs6634333	X	140993859	NPR	A	T	ESN	Both	NA	NA	NA	55	90	0.379310345	0.620689655	NA	NA	NA	0.442986054	2.90E-09	1.86E-07
436	rs6634333	X	140993859	NPR	A	T	FIN	F	8	53	0	69	53	0.56557377	0.43442623	NA	-0.188726149	1.98E-09	NA	NA	2.03E-10
437	rs6634333	X	140993859	NPR	A	T	FIN	M	38	NA	0	38	0	1	0	NA	NA	NA	NA	NA	NA
438	rs6634333	X	140993859	NPR	A	T	FIN	Both	NA	NA	NA	107	53	0.66875	0.33125	NA	NA	NA	0.43442623	6.97E-90	1.78E-17
439	rs6634333	X	140993859	NPR	A	T	GBR	F	4	36	5	44	46	0.488888889	0.511111111	NA	-0.150123457	5.57E-05	NA	NA	8.99E-05
440	rs6634333	X	140993859	NPR	A	T	GBR	M	40	NA	6	40	6	0.869565217	0.130434783	NA	NA	NA	NA	NA	NA
441	rs6634333	X	140993859	NPR	A	T	GBR	Both	NA	NA	NA	84	52	0.617647059	0.382352941	NA	NA	NA	0.380676329	1.92E-10	9.06E-09
442	rs6634333	X	140993859	NPR	A	T	GIH	F	9	37	1	55	39	0.585106383	0.414893617	NA	-0.150860118	2.04E-05	NA	NA	1.86E-05
443	rs6634333	X	140993859	NPR	A	T	GIH	M	55	NA	1	55	1	0.982142857	0.017857143	NA	NA	NA	NA	NA	NA
444	rs6634333	X	140993859	NPR	A	T	GIH	Both	NA	NA	NA	110	40	0.733333333	0.266666667	NA	NA	NA	0.397036474	2.17E-28	7.42E-13
445	rs6634333	X	140993859	NPR	A	T	GWD	F	2	18	38	22	94	0.189655172	0.810344828	NA	-0.001486326	0.941286091	NA	NA	1
446	rs6634333	X	140993859	NPR	A	T	GWD	M	30	NA	25	30	25	0.545454545	0.454545455	NA	NA	NA	NA	NA	NA
447	rs6634333	X	140993859	NPR	A	T	GWD	Both	NA	NA	NA	52	119	0.304093567	0.695906433	NA	NA	NA	0.355799373	3.10E-06	2.04E-05
448	rs6634333	X	140993859	NPR	A	T	IBS	F	3	50	0	56	50	0.528301887	0.471698113	NA	-0.22249911	8.03E-11	NA	NA	5.21E-12
449	rs6634333	X	140993859	NPR	A	T	IBS	M	46	NA	8	46	8	0.851851852	0.148148148	NA	NA	NA	NA	NA	NA
450	rs6634333	X	140993859	NPR	A	T	IBS	Both	NA	NA	NA	102	58	0.6375	0.3625	NA	NA	NA	0.323549965	2.03E-10	1.53E-15
451	rs6634333	X	140993859	NPR	T	A	ITU	F	6	23	14	35	51	0.406976744	0.593023256	NA	-0.026095187	0.478317303	NA	NA	0.751069066
452	rs6634333	X	140993859	NPR	T	A	ITU	M	41	NA	18	41	18	0.694915254	0.305084746	NA	NA	NA	NA	NA	NA
453	rs6634333	X	140993859	NPR	T	A	ITU	Both	NA	NA	NA	76	69	0.524137931	0.475862069	NA	NA	NA	0.28793851	0.000226202	0.002310854
454	rs6634333	X	140993859	NPR	T	A	JPT	F	8	39	1	55	41	0.572916667	0.427083333	NA	-0.16156684	4.77E-06	NA	NA	4.25E-06
455	rs6634333	X	140993859	NPR	T	A	JPT	M	50	NA	6	50	6	0.892857143	0.107142857	NA	NA	NA	NA	NA	NA
456	rs6634333	X	140993859	NPR	T	A	JPT	Both	NA	NA	NA	105	47	0.690789474	0.309210526	NA	NA	NA	0.319940476	2.86E-10	8.81E-10
457	rs6634333	X	140993859	NPR	T	A	KHV	F	12	41	0	65	41	0.613207547	0.386792453	NA	-0.149608402	4.39E-06	NA	NA	1.50E-06
458	rs6634333	X	140993859	NPR	T	A	KHV	M	45	NA	1	45	1	0.97826087	0.02173913	NA	NA	NA	NA	NA	NA
459	rs6634333	X	140993859	NPR	T	A	KHV	Both	NA	NA	NA	110	42	0.723684211	0.276315789	NA	NA	NA	0.365053322	2.70E-24	3.97E-12
460	rs6634333	X	140993859	NPR	T	A	LWK	F	5	48	2	58	52	0.527272727	0.472727273	NA	-0.187107438	2.59E-08	NA	NA	1.59E-08
461	rs6634333	X	140993859	NPR	T	A	LWK	M	36	NA	8	36	8	0.818181818	0.181818182	NA	NA	NA	NA	NA	NA
462	rs6634333	X	140993859	NPR	T	A	LWK	Both	NA	NA	NA	94	60	0.61038961	0.38961039	NA	NA	NA	0.290909091	3.64E-06	9.47E-11
463	rs6634333	X	140993859	NPR	T	A	MSL	F	0	26	17	26	60	0.302325581	0.697674419	NA	-0.091400757	0.004489387	NA	NA	0.008073152
464	rs6634333	X	140993859	NPR	T	A	MSL	M	24	NA	18	24	18	0.571428571	0.428571429	NA	NA	NA	NA	NA	NA
465	rs6634333	X	140993859	NPR	T	A	MSL	Both	NA	NA	NA	50	78	0.390625	0.609375	NA	NA	NA	0.26910299	0.001540966	0.000190777
466	rs6634333	X	140993859	NPR	T	A	MXL	F	2	29	1	33	31	0.515625	0.484375	NA	-0.203369141	4.10E-06	NA	NA	6.28E-06
467	rs6634333	X	140993859	NPR	T	A	MXL	M	25	NA	7	25	7	0.78125	0.21875	NA	NA	NA	NA	NA	NA
468	rs6634333	X	140993859	NPR	T	A	MXL	Both	NA	NA	NA	58	38	0.604166667	0.395833333	NA	NA	NA	0.265625	0.000648023	4.26E-07
469	rs6634333	X	140993859	NPR	T	A	PEL	F	7	37	0	51	37	0.579545455	0.420454545	NA	-0.176782025	1.49E-06	NA	NA	7.59E-07
470	rs6634333	X	140993859	NPR	T	A	PEL	M	40	NA	1	40	1	0.975609756	0.024390244	NA	NA	NA	NA	NA	NA
471	rs6634333	X	140993859	NPR	T	A	PEL	Both	NA	NA	NA	91	38	0.705426357	0.294573643	NA	NA	NA	0.396064302	2.84E-27	2.53E-12
472	rs6634333	X	140993859	NPR	T	A	PJL	F	4	30	14	38	58	0.395833333	0.604166667	NA	-0.073350694	0.033587923	NA	NA	0.067418224
473	rs6634333	X	140993859	NPR	T	A	PJL	M	37	NA	11	37	11	0.770833333	0.229166667	NA	NA	NA	NA	NA	NA
474	rs6634333	X	140993859	NPR	T	A	PJL	Both	NA	NA	NA	75	69	0.520833333	0.479166667	NA	NA	NA	0.375	3.40E-07	1.04E-05
475	rs6634333	X	140993859	NPR	T	A	PUR	F	3	40	7	46	54	0.46	0.54	NA	-0.1516	1.59E-05	NA	NA	3.65E-05
476	rs6634333	X	140993859	NPR	T	A	PUR	M	43	NA	11	43	11	0.796296296	0.203703704	NA	NA	NA	NA	NA	NA
477	rs6634333	X	140993859	NPR	T	A	PUR	Both	NA	NA	NA	89	65	0.577922078	0.422077922	NA	NA	NA	0.336296296	9.50E-08	1.50E-08
478	rs6634333	X	140993859	NPR	T	A	STU	F	6	25	16	37	57	0.393617021	0.606382979	NA	-0.027274785	0.433386088	NA	NA	0.548899401
479	rs6634333	X	140993859	NPR	T	A	STU	M	33	NA	22	33	22	0.6	0.4	NA	NA	NA	NA	NA	NA
480	rs6634333	X	140993859	NPR	T	A	STU	Both	NA	NA	NA	70	79	0.469798658	0.530201342	NA	NA	NA	0.206382979	0.011149863	0.043355411
481	rs6634333	X	140993859	NPR	T	A	TSI	F	6	45	3	57	51	0.527777778	0.472222222	NA	-0.167438272	7.94E-07	NA	NA	1.27E-06
482	rs6634333	X	140993859	NPR	T	A	TSI	M	48	NA	5	48	5	0.905660377	0.094339623	NA	NA	NA	NA	NA	NA
483	rs6634333	X	140993859	NPR	T	A	TSI	Both	NA	NA	NA	105	56	0.652173913	0.347826087	NA	NA	NA	0.3778826	8.28E-15	7.73E-12
484	rs6634333	X	140993859	NPR	T	A	YRI	F	2	45	9	49	63	0.4375	0.5625	NA	-0.155691964	2.20E-06	NA	NA	2.06E-06
485	rs6634333	X	140993859	NPR	T	A	YRI	M	38	NA	14	38	14	0.730769231	0.269230769	NA	NA	NA	NA	NA	NA
486	rs6634333	X	140993859	NPR	T	A	YRI	Both	NA	NA	NA	87	77	0.530487805	0.469512195	NA	NA	NA	0.293269231	1.50E-05	1.50E-08
487	.	X	154934295	PAR2	T	A	ALL	F	1265	6	0	2536	6	0.997639654	0.002360346	NA	NA	NA	NA	NA	NA
488	.	X	154934295	PAR2	T	A	ALL	M	3	1230	0	1236	1230	0.501216545	0.498783455	NA	NA	NA	NA	NA	NA
489	.	X	154934295	PAR2	T	A	ALL	Both	1268	1236	0	3772	1236	0.753194888	0.246805112	A2	NA	NA	-0.496423109	0	NA
490	.	X	154934295	PAR2	T	A	ACB	F	48	1	0	97	1	0.989795918	0.010204082	NA	-0.000104123	0.942470639	NA	NA	1
491	.	X	154934295	PAR2	T	A	ACB	M	0	47	0	47	47	0.5	0.5	NA	-0.25	7.10E-12	NA	NA	8.66E-14
492	.	X	154934295	PAR2	T	A	ACB	Both	48	48	0	144	48	0.75	0.25	NA	-0.0625	0.001090835	-0.489795918	0	0.000612309
493	.	X	154934295	PAR2	T	A	ASW	F	35	0	0	70	0	1	0	NA	0	NA	NA	NA	1
494	.	X	154934295	PAR2	T	A	ASW	M	0	26	0	26	26	0.5	0.5	NA	-0.25	3.41E-07	NA	NA	1.56E-07
495	.	X	154934295	PAR2	T	A	ASW	Both	35	26	0	96	26	0.786885246	0.213114754	NA	-0.045417898	0.034406435	-0.5	0	0.051878755
496	.	X	154934295	PAR2	T	A	BEB	F	44	0	0	88	0	1	0	NA	0	NA	NA	NA	1
497	.	X	154934295	PAR2	T	A	BEB	M	1	41	0	43	41	0.511904762	0.488095238	NA	-0.238236961	6.44E-10	NA	NA	7.01E-11
498	.	X	154934295	PAR2	T	A	BEB	Both	45	41	0	131	41	0.761627907	0.238372093	NA	-0.056821255	0.003702796	-0.488095238	0	0.002322975
499	.	X	154934295	PAR2	T	A	CDX	F	49	0	0	98	0	1	0	NA	0	NA	NA	NA	1
500	.	X	154934295	PAR2	T	A	CDX	M	0	44	0	44	44	0.5	0.5	NA	-0.25	3.28E-11	NA	NA	7.50E-13
501	.	X	154934295	PAR2	T	A	CDX	Both	49	44	0	142	44	0.76344086	0.23655914	NA	-0.055960227	0.002806502	-0.5	0	0.001392278
502	.	X	154934295	PAR2	T	A	CEU	F	50	0	0	100	0	1	0	NA	0	NA	NA	NA	1
503	.	X	154934295	PAR2	T	A	CEU	M	1	48	0	50	48	0.510204082	0.489795918	NA	-0.239900042	1.82E-11	NA	NA	5.55E-13
504	.	X	154934295	PAR2	T	A	CEU	Both	51	48	0	150	48	0.757575758	0.242424242	NA	-0.058769513	0.001452752	-0.489795918	0	0.000668149
505	.	X	154934295	PAR2	T	A	CHB	F	57	0	0	114	0	1	0	NA	0	NA	NA	NA	1
506	.	X	154934295	PAR2	T	A	CHB	M	0	46	0	46	46	0.5	0.5	NA	-0.25	1.18E-11	NA	NA	1.91E-13
507	.	X	154934295	PAR2	T	A	CHB	Both	57	46	0	160	46	0.776699029	0.223300971	NA	-0.049863324	0.003525032	-0.5	0	0.002938925
508	.	X	154934295	PAR2	T	A	CHS	F	53	0	0	106	0	1	0	NA	0	NA	NA	NA	1
509	.	X	154934295	PAR2	T	A	CHS	M	0	52	0	52	52	0.5	0.5	NA	-0.25	5.55E-13	NA	NA	3.16E-15
510	.	X	154934295	PAR2	T	A	CHS	Both	53	52	0	158	52	0.752380952	0.247619048	NA	-0.061315193	0.000745123	-0.5	0	0.000348998
511	.	X	154934295	PAR2	T	A	CLM	F	51	0	0	102	0	1	0	NA	0	NA	NA	NA	1
512	.	X	154934295	PAR2	T	A	CLM	M	0	43	0	43	43	0.5	0.5	NA	-0.25	5.47E-11	NA	NA	1.33E-12
513	.	X	154934295	PAR2	T	A	CLM	Both	51	43	0	145	43	0.771276596	0.228723404	NA	-0.052314396	0.004038028	-0.5	0	0.002580641
514	.	X	154934295	PAR2	T	A	ESN	F	46	0	0	92	0	1	0	NA	0	NA	NA	NA	1
515	.	X	154934295	PAR2	T	A	ESN	M	0	53	0	53	53	0.5	0.5	NA	-0.25	3.34E-13	NA	NA	1.44E-15
516	.	X	154934295	PAR2	T	A	ESN	Both	46	53	0	145	53	0.732323232	0.267676768	NA	-0.071650852	0.000275992	-0.5	0	7.32E-05
517	.	X	154934295	PAR2	T	A	FIN	F	61	0	0	122	0	1	0	NA	0	NA	NA	NA	1
518	.	X	154934295	PAR2	T	A	FIN	M	0	38	0	38	38	0.5	0.5	NA	-0.25	7.07E-10	NA	NA	4.50E-11
519	.	X	154934295	PAR2	T	A	FIN	Both	61	38	0	160	38	0.808080808	0.191919192	NA	-0.036832976	0.018123015	-0.5	0	0.019627872
520	.	X	154934295	PAR2	T	A	GBR	F	45	0	0	90	0	1	0	NA	0	NA	NA	NA	1
521	.	X	154934295	PAR2	T	A	GBR	M	0	46	0	46	46	0.5	0.5	NA	-0.25	1.18E-11	NA	NA	1.91E-13
522	.	X	154934295	PAR2	T	A	GBR	Both	45	46	0	136	46	0.747252747	0.252747253	NA	-0.063881174	0.001252884	-0.5	0	0.000576046
523	.	X	154934295	PAR2	T	A	GIH	F	47	0	0	94	0	1	0	NA	0	NA	NA	NA	1
524	.	X	154934295	PAR2	T	A	GIH	M	0	56	0	56	56	0.5	0.5	NA	-0.25	7.25E-14	NA	NA	2.04E-16
525	.	X	154934295	PAR2	T	A	GIH	Both	47	56	0	150	56	0.72815534	0.27184466	NA	-0.073899519	0.000151304	-0.5	0	3.47E-05
526	.	X	154934295	PAR2	T	A	GWD	F	57	1	0	115	1	0.99137931	0.00862069	NA	-7.43E-05	0.947199399	NA	NA	1
527	.	X	154934295	PAR2	T	A	GWD	M	0	55	0	55	55	0.5	0.5	NA	-0.25	1.21E-13	NA	NA	3.66E-16
528	.	X	154934295	PAR2	T	A	GWD	Both	57	56	0	170	56	0.752212389	0.247787611	NA	-0.0613987	0.000462308	-0.49137931	0	0.000198314
529	.	X	154934295	PAR2	T	A	IBS	F	53	0	0	106	0	1	0	NA	0	NA	NA	NA	1
530	.	X	154934295	PAR2	T	A	IBS	M	0	54	0	54	54	0.5	0.5	NA	-0.25	2.00E-13	NA	NA	8.03E-16
531	.	X	154934295	PAR2	T	A	IBS	Both	53	54	0	160	54	0.747663551	0.252336449	NA	-0.063673683	0.000480987	-0.5	0	0.000171643
532	.	X	154934295	PAR2	T	A	ITU	F	41	2	0	84	2	0.976744186	0.023255814	NA	-0.000540833	0.875930955	NA	NA	1
533	.	X	154934295	PAR2	T	A	ITU	M	0	59	0	59	59	0.5	0.5	NA	-0.25	1.58E-14	NA	NA	2.37E-17
534	.	X	154934295	PAR2	T	A	ITU	Both	41	61	0	143	61	0.700980392	0.299019608	NA	-0.089412726	1.65E-05	-0.476744186	1.03E-193	2.44E-06
535	.	X	154934295	PAR2	T	A	JPT	F	48	0	0	96	0	1	0	NA	0	NA	NA	NA	1
536	.	X	154934295	PAR2	T	A	JPT	M	0	56	0	56	56	0.5	0.5	NA	-0.25	7.25E-14	NA	NA	2.04E-16
537	.	X	154934295	PAR2	T	A	JPT	Both	48	56	0	152	56	0.730769231	0.269230769	NA	-0.072485207	0.000171844	-0.5	0	3.81E-05
538	.	X	154934295	PAR2	T	A	KHV	F	53	0	0	106	0	1	0	NA	0	NA	NA	NA	1
539	.	X	154934295	PAR2	T	A	KHV	M	0	46	0	46	46	0.5	0.5	NA	-0.25	1.18E-11	NA	NA	1.91E-13
540	.	X	154934295	PAR2	T	A	KHV	Both	53	46	0	152	46	0.767676768	0.232323232	NA	-0.053974084	0.002602635	-0.5	0	0.001385578
541	.	X	154934295	PAR2	T	A	LWK	F	55	0	0	110	0	1	0	NA	0	NA	NA	NA	1
542	.	X	154934295	PAR2	T	A	LWK	M	0	44	0	44	44	0.5	0.5	NA	-0.25	3.28E-11	NA	NA	7.50E-13
543	.	X	154934295	PAR2	T	A	LWK	Both	55	44	0	154	44	0.777777778	0.222222222	NA	-0.049382716	0.004471614	-0.5	0	0.002787225
544	.	X	154934295	PAR2	T	A	MSL	F	43	0	0	86	0	1	0	NA	0	NA	NA	NA	1
545	.	X	154934295	PAR2	T	A	MSL	M	0	42	0	42	42	0.5	0.5	NA	-0.25	9.13E-11	NA	NA	2.94E-12
546	.	X	154934295	PAR2	T	A	MSL	Both	43	42	0	128	42	0.752941176	0.247058824	NA	-0.061038062	0.002484991	-0.5	0	0.002231014
547	.	X	154934295	PAR2	T	A	MXL	F	32	0	0	64	0	1	0	NA	0	NA	NA	NA	1
548	.	X	154934295	PAR2	T	A	MXL	M	0	32	0	32	32	0.5	0.5	NA	-0.25	1.54E-08	NA	NA	2.67E-09
549	.	X	154934295	PAR2	T	A	MXL	Both	32	32	0	96	32	0.75	0.25	NA	-0.0625	0.007660761	-0.5	0	0.006809955
550	.	X	154934295	PAR2	T	A	PEL	F	44	0	0	88	0	1	0	NA	0	NA	NA	NA	1
551	.	X	154934295	PAR2	T	A	PEL	M	0	41	0	41	41	0.5	0.5	NA	-0.25	1.52E-10	NA	NA	5.18E-12
552	.	X	154934295	PAR2	T	A	PEL	Both	44	41	0	129	41	0.758823529	0.241176471	NA	-0.05816609	0.003386972	-0.5	0	0.002223431
553	.	X	154934295	PAR2	T	A	PJL	F	48	0	0	96	0	1	0	NA	0	NA	NA	NA	1
554	.	X	154934295	PAR2	T	A	PJL	M	1	47	0	49	47	0.510416667	0.489583333	NA	-0.23969184	3.02E-11	NA	NA	1.32E-12
555	.	X	154934295	PAR2	T	A	PJL	Both	49	47	0	145	47	0.755208333	0.244791667	NA	-0.05992296	0.001493775	-0.489583333	0	0.000657825
556	.	X	154934295	PAR2	T	A	PUR	F	50	0	0	100	0	1	0	NA	0	NA	NA	NA	1
557	.	X	154934295	PAR2	T	A	PUR	M	0	54	0	54	54	0.5	0.5	NA	-0.25	2.00E-13	NA	NA	8.03E-16
558	.	X	154934295	PAR2	T	A	PUR	Both	50	54	0	154	54	0.740384615	0.259615385	NA	-0.067400148	0.000348977	-0.5	0	0.000165634
559	.	X	154934295	PAR2	T	A	STU	F	47	0	0	94	0	1	0	NA	0	NA	NA	NA	1
560	.	X	154934295	PAR2	T	A	STU	M	0	55	0	55	55	0.5	0.5	NA	-0.25	1.21E-13	NA	NA	3.66E-16
561	.	X	154934295	PAR2	T	A	STU	Both	47	55	0	149	55	0.730392157	0.269607843	NA	-0.072688389	0.000193001	-0.5	0	6.94E-05
562	.	X	154934295	PAR2	T	A	TSI	F	54	0	0	108	0	1	0	NA	0	NA	NA	NA	1
563	.	X	154934295	PAR2	T	A	TSI	M	0	53	0	53	53	0.5	0.5	NA	-0.25	3.34E-13	NA	NA	1.44E-15
564	.	X	154934295	PAR2	T	A	TSI	Both	54	53	0	161	53	0.752336449	0.247663551	NA	-0.061337235	0.00066117	-0.5	0	0.000198407
565	.	X	154934295	PAR2	T	A	YRI	F	54	2	0	110	2	0.982142857	0.017857143	NA	-0.000318878	0.891773636	NA	NA	1
566	.	X	154934295	PAR2	T	A	YRI	M	0	52	0	52	52	0.5	0.5	NA	-0.25	5.55E-13	NA	NA	3.16E-15
567	.	X	154934295	PAR2	T	A	YRI	Both	54	54	0	162	54	0.75	0.25	NA	-0.0625	0.000532006	-0.482142857	0	0.000178365
568	.	X	154936183	PAR2	G	A	ALL	F	1268	3	0	2539	3	0.998819827	0.001180173	NA	NA	NA	NA	NA	NA
569	.	X	154936183	PAR2	G	A	ALL	M	4	1229	0	1237	1229	0.50162206	0.49837794	NA	NA	NA	NA	NA	NA
570	.	X	154936183	PAR2	G	A	ALL	Both	1272	1232	0	3776	1232	0.75399361	0.24600639	A2	NA	NA	-0.497197767	0	NA
571	.	X	154936183	PAR2	G	A	ACB	F	49	0	0	98	0	1	0	NA	0	NA	NA	NA	1
572	.	X	154936183	PAR2	G	A	ACB	M	0	47	0	47	47	0.5	0.5	NA	-0.25	7.10E-12	NA	NA	8.66E-14
573	.	X	154936183	PAR2	G	A	ACB	Both	49	47	0	145	47	0.755208333	0.244791667	NA	-0.05992296	0.001493775	-0.5	0	0.000657825
574	.	X	154936183	PAR2	G	A	ASW	F	35	0	0	70	0	1	0	NA	0	NA	NA	NA	1
575	.	X	154936183	PAR2	G	A	ASW	M	0	26	0	26	26	0.5	0.5	NA	-0.25	3.41E-07	NA	NA	1.56E-07
576	.	X	154936183	PAR2	G	A	ASW	Both	35	26	0	96	26	0.786885246	0.213114754	NA	-0.045417898	0.034406435	-0.5	0	0.051878755
577	.	X	154936183	PAR2	G	A	BEB	F	44	0	0	88	0	1	0	NA	0	NA	NA	NA	1
578	.	X	154936183	PAR2	G	A	BEB	M	1	41	0	43	41	0.511904762	0.488095238	NA	-0.238236961	6.44E-10	NA	NA	7.01E-11
579	.	X	154936183	PAR2	G	A	BEB	Both	45	41	0	131	41	0.761627907	0.238372093	NA	-0.056821255	0.003702796	-0.488095238	0	0.002322975
580	.	X	154936183	PAR2	G	A	CDX	F	49	0	0	98	0	1	0	NA	0	NA	NA	NA	1
581	.	X	154936183	PAR2	G	A	CDX	M	0	44	0	44	44	0.5	0.5	NA	-0.25	3.28E-11	NA	NA	7.50E-13
582	.	X	154936183	PAR2	G	A	CDX	Both	49	44	0	142	44	0.76344086	0.23655914	NA	-0.055960227	0.002806502	-0.5	0	0.001392278
583	.	X	154936183	PAR2	G	A	CEU	F	50	0	0	100	0	1	0	NA	0	NA	NA	NA	1
584	.	X	154936183	PAR2	G	A	CEU	M	1	48	0	50	48	0.510204082	0.489795918	NA	-0.239900042	1.82E-11	NA	NA	5.55E-13
585	.	X	154936183	PAR2	G	A	CEU	Both	51	48	0	150	48	0.757575758	0.242424242	NA	-0.058769513	0.001452752	-0.489795918	0	0.000668149
586	.	X	154936183	PAR2	G	A	CHB	F	57	0	0	114	0	1	0	NA	0	NA	NA	NA	1
587	.	X	154936183	PAR2	G	A	CHB	M	0	46	0	46	46	0.5	0.5	NA	-0.25	1.18E-11	NA	NA	1.91E-13
588	.	X	154936183	PAR2	G	A	CHB	Both	57	46	0	160	46	0.776699029	0.223300971	NA	-0.049863324	0.003525032	-0.5	0	0.002938925
589	.	X	154936183	PAR2	G	A	CHS	F	53	0	0	106	0	1	0	NA	0	NA	NA	NA	1
590	.	X	154936183	PAR2	G	A	CHS	M	0	52	0	52	52	0.5	0.5	NA	-0.25	5.55E-13	NA	NA	3.16E-15
591	.	X	154936183	PAR2	G	A	CHS	Both	53	52	0	158	52	0.752380952	0.247619048	NA	-0.061315193	0.000745123	-0.5	0	0.000348998
592	.	X	154936183	PAR2	G	A	CLM	F	51	0	0	102	0	1	0	NA	0	NA	NA	NA	1
593	.	X	154936183	PAR2	G	A	CLM	M	1	42	0	44	42	0.511627907	0.488372093	NA	-0.238507301	3.87E-10	NA	NA	2.93E-11
594	.	X	154936183	PAR2	G	A	CLM	Both	52	42	0	146	42	0.776595745	0.223404255	NA	-0.049909461	0.005285865	-0.488372093	0	0.005172154
595	.	X	154936183	PAR2	G	A	ESN	F	46	0	0	92	0	1	0	NA	0	NA	NA	NA	1
596	.	X	154936183	PAR2	G	A	ESN	M	0	53	0	53	53	0.5	0.5	NA	-0.25	3.34E-13	NA	NA	1.44E-15
597	.	X	154936183	PAR2	G	A	ESN	Both	46	53	0	145	53	0.732323232	0.267676768	NA	-0.071650852	0.000275992	-0.5	0	7.32E-05
598	.	X	154936183	PAR2	G	A	FIN	F	61	0	0	122	0	1	0	NA	0	NA	NA	NA	1
599	.	X	154936183	PAR2	G	A	FIN	M	0	38	0	38	38	0.5	0.5	NA	-0.25	7.07E-10	NA	NA	4.50E-11
600	.	X	154936183	PAR2	G	A	FIN	Both	61	38	0	160	38	0.808080808	0.191919192	NA	-0.036832976	0.018123015	-0.5	0	0.019627872
601	.	X	154936183	PAR2	G	A	GBR	F	45	0	0	90	0	1	0	NA	0	NA	NA	NA	1
602	.	X	154936183	PAR2	G	A	GBR	M	0	46	0	46	46	0.5	0.5	NA	-0.25	1.18E-11	NA	NA	1.91E-13
603	.	X	154936183	PAR2	G	A	GBR	Both	45	46	0	136	46	0.747252747	0.252747253	NA	-0.063881174	0.001252884	-0.5	0	0.000576046
604	.	X	154936183	PAR2	G	A	GIH	F	47	0	0	94	0	1	0	NA	0	NA	NA	NA	1
605	.	X	154936183	PAR2	G	A	GIH	M	0	56	0	56	56	0.5	0.5	NA	-0.25	7.25E-14	NA	NA	2.04E-16
606	.	X	154936183	PAR2	G	A	GIH	Both	47	56	0	150	56	0.72815534	0.27184466	NA	-0.073899519	0.000151304	-0.5	0	3.47E-05
607	.	X	154936183	PAR2	G	A	GWD	F	57	1	0	115	1	0.99137931	0.00862069	NA	-7.43E-05	0.947199399	NA	NA	1
608	.	X	154936183	PAR2	G	A	GWD	M	0	55	0	55	55	0.5	0.5	NA	-0.25	1.21E-13	NA	NA	3.66E-16
609	.	X	154936183	PAR2	G	A	GWD	Both	57	56	0	170	56	0.752212389	0.247787611	NA	-0.0613987	0.000462308	-0.49137931	0	0.000198314
610	.	X	154936183	PAR2	G	A	IBS	F	53	0	0	106	0	1	0	NA	0	NA	NA	NA	1
611	.	X	154936183	PAR2	G	A	IBS	M	0	54	0	54	54	0.5	0.5	NA	-0.25	2.00E-13	NA	NA	8.03E-16
612	.	X	154936183	PAR2	G	A	IBS	Both	53	54	0	160	54	0.747663551	0.252336449	NA	-0.063673683	0.000480987	-0.5	0	0.000171643
613	.	X	154936183	PAR2	G	A	ITU	F	41	2	0	84	2	0.976744186	0.023255814	NA	-0.000540833	0.875930955	NA	NA	1
614	.	X	154936183	PAR2	G	A	ITU	M	0	59	0	59	59	0.5	0.5	NA	-0.25	1.58E-14	NA	NA	2.37E-17
615	.	X	154936183	PAR2	G	A	ITU	Both	41	61	0	143	61	0.700980392	0.299019608	NA	-0.089412726	1.65E-05	-0.476744186	1.03E-193	2.44E-06
616	.	X	154936183	PAR2	G	A	JPT	F	48	0	0	96	0	1	0	NA	0	NA	NA	NA	1
617	.	X	154936183	PAR2	G	A	JPT	M	0	56	0	56	56	0.5	0.5	NA	-0.25	7.25E-14	NA	NA	2.04E-16
618	.	X	154936183	PAR2	G	A	JPT	Both	48	56	0	152	56	0.730769231	0.269230769	NA	-0.072485207	0.000171844	-0.5	0	3.81E-05
619	.	X	154936183	PAR2	G	A	KHV	F	53	0	0	106	0	1	0	NA	0	NA	NA	NA	1
620	.	X	154936183	PAR2	G	A	KHV	M	0	46	0	46	46	0.5	0.5	NA	-0.25	1.18E-11	NA	NA	1.91E-13
621	.	X	154936183	PAR2	G	A	KHV	Both	53	46	0	152	46	0.767676768	0.232323232	NA	-0.053974084	0.002602635	-0.5	0	0.001385578
622	.	X	154936183	PAR2	G	A	LWK	F	55	0	0	110	0	1	0	NA	0	NA	NA	NA	1
623	.	X	154936183	PAR2	G	A	LWK	M	0	44	0	44	44	0.5	0.5	NA	-0.25	3.28E-11	NA	NA	7.50E-13
624	.	X	154936183	PAR2	G	A	LWK	Both	55	44	0	154	44	0.777777778	0.222222222	NA	-0.049382716	0.004471614	-0.5	0	0.002787225
625	.	X	154936183	PAR2	G	A	MSL	F	43	0	0	86	0	1	0	NA	0	NA	NA	NA	1
626	.	X	154936183	PAR2	G	A	MSL	M	0	42	0	42	42	0.5	0.5	NA	-0.25	9.13E-11	NA	NA	2.94E-12
627	.	X	154936183	PAR2	G	A	MSL	Both	43	42	0	128	42	0.752941176	0.247058824	NA	-0.061038062	0.002484991	-0.5	0	0.002231014
628	.	X	154936183	PAR2	G	A	MXL	F	32	0	0	64	0	1	0	NA	0	NA	NA	NA	1
629	.	X	154936183	PAR2	G	A	MXL	M	0	32	0	32	32	0.5	0.5	NA	-0.25	1.54E-08	NA	NA	2.67E-09
630	.	X	154936183	PAR2	G	A	MXL	Both	32	32	0	96	32	0.75	0.25	NA	-0.0625	0.007660761	-0.5	0	0.006809955
631	.	X	154936183	PAR2	G	A	PEL	F	44	0	0	88	0	1	0	NA	0	NA	NA	NA	1
632	.	X	154936183	PAR2	G	A	PEL	M	0	41	0	41	41	0.5	0.5	NA	-0.25	1.52E-10	NA	NA	5.18E-12
633	.	X	154936183	PAR2	G	A	PEL	Both	44	41	0	129	41	0.758823529	0.241176471	NA	-0.05816609	0.003386972	-0.5	0	0.002223431
634	.	X	154936183	PAR2	G	A	PJL	F	48	0	0	96	0	1	0	NA	0	NA	NA	NA	1
635	.	X	154936183	PAR2	G	A	PJL	M	1	47	0	49	47	0.510416667	0.489583333	NA	-0.23969184	3.02E-11	NA	NA	1.32E-12
636	.	X	154936183	PAR2	G	A	PJL	Both	49	47	0	145	47	0.755208333	0.244791667	NA	-0.05992296	0.001493775	-0.489583333	0	0.000657825
637	.	X	154936183	PAR2	G	A	PUR	F	50	0	0	100	0	1	0	NA	0	NA	NA	NA	1
638	.	X	154936183	PAR2	G	A	PUR	M	0	54	0	54	54	0.5	0.5	NA	-0.25	2.00E-13	NA	NA	8.03E-16
639	.	X	154936183	PAR2	G	A	PUR	Both	50	54	0	154	54	0.740384615	0.259615385	NA	-0.067400148	0.000348977	-0.5	0	0.000165634
640	.	X	154936183	PAR2	G	A	STU	F	47	0	0	94	0	1	0	NA	0	NA	NA	NA	1
641	.	X	154936183	PAR2	G	A	STU	M	0	55	0	55	55	0.5	0.5	NA	-0.25	1.21E-13	NA	NA	3.66E-16
642	.	X	154936183	PAR2	G	A	STU	Both	47	55	0	149	55	0.730392157	0.269607843	NA	-0.072688389	0.000193001	-0.5	0	6.94E-05
643	.	X	154936183	PAR2	G	A	TSI	F	54	0	0	108	0	1	0	NA	0	NA	NA	NA	1
644	.	X	154936183	PAR2	G	A	TSI	M	0	53	0	53	53	0.5	0.5	NA	-0.25	3.34E-13	NA	NA	1.44E-15
645	.	X	154936183	PAR2	G	A	TSI	Both	54	53	0	161	53	0.752336449	0.247663551	NA	-0.061337235	0.00066117	-0.5	0	0.000198407
646	.	X	154936183	PAR2	G	A	YRI	F	56	0	0	112	0	1	0	NA	0	NA	NA	NA	1
647	.	X	154936183	PAR2	G	A	YRI	M	0	52	0	52	52	0.5	0.5	NA	-0.25	5.55E-13	NA	NA	3.16E-15
648	.	X	154936183	PAR2	G	A	YRI	Both	56	52	0	164	52	0.759259259	0.240740741	NA	-0.057956104	0.000983793	-0.5	0	0.000379047
